# Supplementary material for: DNA microarray analysis of Staphylococcus aureus from Nigeria and South Africa
Source: PLoS One. 2021 Jul 20;16(7):e0237124. doi: 10.1371/journal.pone.0237124 (PMC8291685; doi:10.1371/journal.pone.0237124)
Supplement: S2 Table — (XLS) [file pone.0237124.s002.xls]

## Sheet: Table 2
					Detailed characteristics of the S. aureus isolates (n=40) including antibiotyping, spa types, Clonal complex (CC) affiliation, and DNA microarray hybridization results of some antibiotic resistance and virulence genes.
S/NO	Isolate name	Country	Antibiogram	spa	Clonal Complex (CC) and Affiliation	Ribos. STAU	gapA	katA	CoA	nuc1	spa	agrI (total)	agrII (total)	agrIII (total)	agrIV (total)	mecA	ccrA2	ccrB2	blaZ	blaI	blaR	ermA	ermB	ermC	linA	msrA	mefA	vatA	vatB	vga	aacA-aphD	aadD	aphA3	sat	dfrA	far1	Q6GD50 (fusC)	mupR	tetK	tetM	cat	cfr	fexA	fosB	qacA	qacC	tetEfflux	mer	vanA
1	SA1	South Africa	PEN, OX, GN, ERY, TET, TS	t037	CC8 ST239-MRSA-III+SCCmer+ccrC, Vienna/Hungarian/Brazilian Clone	+	+	+	+	+	+	+	-	-	-	+	-	-	+	+	+	+	-	-	-	-	-	-	-	-	+	-	+	+	-	-	-	-	+	+	-	-	-	+	+	-	+	+	-
2	SA2	South Africa	PEN, OX, GN, ERY, CHL, TET, TS	t037	CC8 ST239-MRSA-III+SCCmer+ccrC, Vienna/Hungarian/Brazilian Clone	+	+	+	+	+	+	+	-	-	-	+	-	-	+	+	+	+	-	-	-	-	-	-	-	-	-	-	+	+	-	-	-	-	-	+	+	-	-	+	+	-	+	+	-
3	SA3	South Africa	PEN, OX, GN, ERY, TET, TS	t037	CC8 ST239-MRSA-III+SCCmer+ccrC, Vienna/Hungarian/Brazilian Clone	+	+	+	+	+	+	+	-	-	-	+	-	-	+	+	+	+	-	-	-	-	-	-	-	-	-	-	+	+	-	-	-	-	+	+	-	-	-	+	+	-	+	+	-
4	SA4	South Africa	PEN, OX, GN, ERY, CHL, TET, TS	t037	CC8ST239-MRSA-III+SCCmer+ccrC, Vienna/Hungarian/Brazilian Clone	+	-	+	+	+	+	+	-	-	-	-	-	-	+	-	+	+	-	-	-	-	-	-	-	-	-	-	+	-	-	-	-	-	-	+	+	-	-	-	+	-	+	+	-
5	SA5	South Africa	PEN, OX, GN, ERY, TET, TS	t037	CC8 ST239-MRSA-III+SCCmer+ccrC, Vienna/Hungarian/Brazilian Clone	+	+	+	+	+	+	+	-	-	-	+	-	-	+	+	+	+	-	-	-	-	-	-	-	-	+	-	+	+	-	-	-	-	+	+	-	-	-	+	-	-	+	+	-
6	SA6	South Africa	PEN, OX, GN, ERY, TET, TS	t037	CC8 ST239-MRSA-III+SCCmer+ccrC, Vienna/Hungarian/Brazilian Clone	+	+	+	+	+	+	+	-	-	-	+	-	-	+	+	+	+	-	-	-	-	-	-	-	-	+	-	+	+	-	-	-	-	+	+	-	-	-	+	+	-	+	+	-
7	SA7	South Africa	PEN, OX, GN, ERY, CHL, TET, TS	t037	CC8 ST239-MRSA-III+SCCmer+ccrC, Vienna/Hungarian/Brazilian Clone	+	+	+	+	+	+	+	-	-	-	+	-	-	+	+	+	+	-	-	-	-	-	-	-	-	+	-	+	+	-	-	-	-	+	+	+	-	-	+	+	-	+	+	-
8	SA8	South Africa	PEN, OX, GN, ERY, CHL, TET, TS	t037	CC8 ST239-MRSA-III+SCCmer+ccrC, Vienna/Hungarian/Brazilian Clone	+	+	+	+	+	+	+	-	-	0	+	-	-	+	+	+	+	-	-	-	-	-	-	-	0	+	-	+	+	-	-	-	-	+	+	+	-	-	+	-	-	+	+	-
9	SA9	South Africa	PEN, OX, GN, ERY, TET, TS	t045	CC5 ST228-MRSA, South German EMRSA	+	+	+	+	+	+	-	+	-	-	+	+	+	+	+	+	+	-	-	-	-	-	-	-	-	+	-	+	+	-	-	-	-	-	-	-	-	-	+	+	-	+	+	-
10	SA10	South Africa	PEN, OX, GN, ERY	t045	CC5 ST228-MRSA, South German EMRSA	+	+	+	+	+	+	-	+	-	-	+	+	+	+	+	+	+	-	-	-	-	-	-	-	-	+	-	+	+	-	-	-	-	-	-	-	-	-	+	+	-	+	+	-
11	SA11	South Africa	PEN, OX, GN, ERY	t045	CC5-MRSA-I, South German EMRSA/Italian Clone	+	+	+	+	+	+	-	+	-	-	+	-	-	+	+	+	+	-	-	-	-	-	-	-	-	+	-	+	+	-	-	-	-	-	-	-	-	-	+	+	-	+	+	-
12	SA12	South Africa	PEN, OX, GN, ERY	t045	CC5 ST228-MRSA, South German EMRSA	+	+	+	+	+	+	-	+	-	-	+	+	+	+	+	+	+	-	-	-	-	-	-	-	+	+	-	+	+	-	-	-	-	-	-	-	-	-	+	+	-	+	+	-
13	SA13	South Africa	PEN, OX, GN, ERY	t045	CC5 ST228-MRSA, South German EMRSA	+	+	+	+	+	+	-	+	-	-	+	+	+	+	+	+	+	-	-	-	-	-	-	-	-	+	-	+	+	-	-	-	-	-	-	-	-	-	+	+	-	+	+	-
14	SA14	South Africa	PEN, OX, GN, CHL, TET, TS	t064	CC8-MRSA-IV, USA500	+	+	+	+	+	+	+	-	-	-	+	+	+	+	+	+	-	-	-	-	-	-	-	-	-	+	-	-	-	+	-	-	-	-	+	+	-	-	+	-	+	+	-	-
15	SA15	South Africa	PEN, OX, GN, ERY, TET, TS	t064	CC8-MRSA-IV, USA500	+	+	+	-	+	+	+	-	-	-	+	+	+	+	+	+	-	-	+	-	-	-	-	-	-	+	-	-	-	+	-	-	-	-	+	-	-	-	+	-	-	+	-	-
16	SA16	South Africa	PEN, OX, GN, ERY, TET, TS	t064	CC8-MRSA-IV, USA500	+	+	+	+	+	+	+	-	-	-	+	+	+	+	+	+	-	-	+	-	-	-	-	-	-	+	-	-	-	+	-	-	-	-	+	-	-	-	+	-	-	+	-	-
17	SA17	South Africa	PEN	t064	CC8	+	+	+	+	+	+	+	-	-	-	-	-	-	0	-	-	-	-	-	-	-	-	-	-	-	+	-	-	-	+	-	-	-	-	+	-	-	-	+	-	-	+	-	-
18	SA18	South Africa	PEN, OX, GN, ERY, TET, TS	t064	CC8-MRSA-IV, USA500	+	+	+	+	+	+	+	-	-	-	+	+	+	+	+	+	-	-	+	-	-	-	-	-	-	+	-	-	-	+	-	-	-	-	+	-	-	-	+	-	-	+	-	-
19	SA19	South Africa	PEN, OX, GN, ERY, TET, TS	t064	CC8-MRSA-IV, USA500	+	+	+	+	+	+	+	-	-	-	+	+	+	+	+	+	-	-	+	-	-	-	-	-	-	+	-	-	-	+	-	-	-	-	+	-	-	-	+	-	-	+	-	-
20	SA20	South Africa	PEN, OX, GN, ERY, TET, TS	t064	CC8-MRSA-IV, USA500	+	+	+	+	-	+	+	-	-	-	+	+	+	+	+	+	-	-	+	-	-	-	-	-	-	+	-	-	-	+	-	-	-	-	+	-	-	-	+	-	-	+	-	-
21	SA21	South Africa	PEN, OX, GN, ERY, TET, TS	t064	CC8-MRSA-IV, USA500	+	+	+	+	+	+	+	-	-	-	+	+	+	+	+	+	-	-	+	-	-	-	-	-	-	+	-	-	-	+	-	-	-	-	+	-	-	-	+	+	-	+	-	-
22	SA22	South Africa	PEN, OX, GN, ERY, TET, TS	t064	CC8-MRSA-IV, USA500	+	+	+	+	-	+	+	-	-	-	+	+	+	+	+	+	-	-	+	-	-	-	-	-	-	+	-	-	-	+	-	-	-	-	+	-	-	-	-	+	-	+	-	-
23	SA23	South Africa	PEN, OX, GN, ERY, TET, TS	t064	CC8-MRSA-IV, USA500	+	+	+	+	+	+	+	-	-	-	+	+	+	+	+	+	-	-	+	-	-	-	-	-	-	+	-	-	-	+	-	-	-	-	+	-	-	-	+	-	-	+	-	-
24	SA24	South Africa	PEN, OX, GN, TET, TS	t064	CC8-MRSA-IV, USA500	+	+	+	+	+	+	+	-	-	-	+	+	+	+	+	+	-	-	-	-	-	-	-	-	-	+	-	-	-	+	-	-	-	-	+	-	-	-	+	-	-	+	-	-
25	SA25	South Africa	PEN, OX, GN, ERY, TET, TS	t064	CC8-MRSA-IV, USA500	+	+	+	+	+	+	+	-	-	-	+	+	+	+	+	+	-	-	+	-	-	-	-	-	-	+	-	-	-	+	-	-	-	-	+	-	-	-	+	-	-	+	-	-
26	SA26	South Africa	PEN, OX, GN, ERY, CHL, TET, TS	t064	CC8-MRSA-IV, USA500	+	+	+	+	+	+	+	-	-	-	+	+	+	+	+	+	-	-	+	-	-	-	-	-	-	+	-	-	-	+	-	-	-	-	+	+	-	-	-	-	-	+	-	-
27	SA27	South Africa	PEN, OX, GN, ERY, TET, TS	t064	CC8-MRSA-IV, USA500	+	+	+	+	+	+	+	-	-	-	+	+	+	+	+	+	-	-	+	-	-	-	-	-	-	+	-	-	-	+	-	-	-	-	+	-	-	-	+	-	-	+	-	-
28	SA28	South Africa	PEN, OX, GN, ERY, CHL, TET, TS	t064	CC8-MRSA-IV, USA500	+	+	+	+	+	+	+	-	-	-	+	+	+	+	+	+	-	-	+	-	-	-	-	-	-	+	-	-	-	+	-	-	-	-	+	+	-	-	+	-	-	+	-	-
29	SA29	South Africa	PEN, OX, GN, ERY, TET, TS	t064	CC8-MRSA-IV, USA500	+	+	+	+	+	+	+	-	-	-	+	+	+	+	+	+	-	-	+	-	-	-	-	-	-	+	-	-	-	+	-	-	-	+	+	-	-	-	+	-	-	+	-	-
30	NG1	Nigeria	PEN, OX, ERY, TET, TS	t064	CC8-MRSA-V	+	+	+	+	+	+	+	-	-	-	+	-	-	+	+	+	-	-	+	-	-	-	-	-	-	-	-	-	-	-	-	-	-	+	-	-	-	-	+	-	-	+	+	-
31	SA30	South Africa	PEN, OX, TET	t951	CC8-MRSA-IV [sea+], Lyon Clone/UK-EMRSA-2	+	+	+	+	+	+	+	-	-	-	+	+	+	+	+	+	-	-	-	-	-	-	-	-	-	-	-	-	-	-	-	-	-	-	+	-	-	-	+	-	-	+	-	-
32	SA31	South Africa	PEN, OX, GN, ERY, TET, TS	t1257	CC8-MRSA-IV, USA500	+	+	+	+	+	+	+	-	-	-	+	+	+	+	+	+	-	-	+	-	-	-	-	-	-	+	-	-	-	+	-	-	-	-	+	-	-	-	+	-	-	+	-	-
33	SA32	South Africa	PEN, OX, GN, TET, TS	t1257	CC8-MRSA-IV, USA500	+	+	+	+	+	+	+	-	-	-	+	+	+	+	+	+	-	-	+	-	-	-	-	-	-	+	-	-	-	+	-	-	-	-	+	-	-	-	-	-	-	+	-	-
34	SA33	South Africa	PEN, OX, GN, ERY, TET, TS	t1257	CC8-MRSA-IV, USA500	+	+	+	+	+	+	+	-	-	-	+	+	+	+	+	+	-	-	+	-	-	-	-	-	-	+	-	-	-	+	-	-	-	-	+	-	-	-	+	-	-	+	-	-
35	SA34	South Africa	PEN, OX, GN, ERY, TET, TS	t1257	CC8-MRSA-IV, USA500	+	+	+	+	+	+	+	-	-	-	+	+	+	+	+	+	-	-	+	-	-	-	-	-	-	+	-	-	-	+	-	-	-	-	+	-	-	-	+	-	-	+	-	-
36	SA35	South Africa	PEN, OX, GN, ERY, TET, TS	t1257	CC8-MRSA-IV, USA500	+	+	+	+	+	+	+	-	-	-	+	+	+	+	+	+	-	-	+	-	-	-	-	-	-	+	-	-	-	+	-	-	-	-	+	-	-	-	+	-	-	+	-	-
37	SA36	South Africa	PEN, OX, GN, ERY, TET, TS	t1257	CC8-MRSA-IV, USA500	+	+	+	+	+	+	+	-	-	-	+	+	+	+	+	+	-	-	+	-	-	-	-	-	-	+	-	-	-	+	-	-	-	-	+	-	-	-	+	-	-	+	-	-
38	NG2	Nigeria	TET, MUP	t2723	CC88-MSSA [PVL+]	+	+	+	+	+	+	-	-	+	-	-	-	-	-	-	-	-	-	-	-	-	-	-	-	-	-	-	-	-	-	-	-	+	+	-	-	-	-	-	-	-	+	-	-
39	SA37	South Africa	PEN, OX, GN, TET, TS	t6238	CC8-MRSA-IV, USA500	+	-	+	+	+	+	-	-	-	-	+	+	+	+	+	+	-	-	-	-	-	-	-	-	-	+	-	-	-	+	-	-	-	-	+	-	-	-	+	-	-	+	-	-
40	SA38	South Africa	PEN, OX, GN, ERY, TET, TS	NA	CC8-MRSA-IV, USA500	+	+	+	+	+	+	+	-	-	-	+	+	+	+	+	+	-	-	+	-	-	-	-	-	-	+	-	-	-	+	-	-	-	-	+	-	-	-	+	-	+	+	-	-
					Pen, Penicillin; Ox, Oxacillin; Gn, Gentamicin; Ery, Erythromycin; Tet, Tetracycline; Ts, Trimethoprim-sulfamethoxazole; Chl, Chloramphenicol; Mup, Mupirocin.
					+, positive; -, negative; 0, ambiguous
[truncated: 74 more columns]
