# Supplementary material for: DNA microarray analysis of Staphylococcus aureus from Nigeria and South Africa
Source: PLoS One. 2021 Jul 20;16(7):e0237124. doi: 10.1371/journal.pone.0237124 (PMC8291685; doi:10.1371/journal.pone.0237124)
Supplement: S3 Table — (XLS) [file pone.0237124.s003.xls]

## Sheet: Table 3
List of target genes and DNA sequences of the probes and primers (including GenBank coordinates) for microarray in S. aureus Genotyping Kit 2.0 system.
CLASS	TARGET GENES/ALLELES	GENE PRODUCT/FUNCTION	PROBE NAME	PROBE DEFINITION (GENE BANK COORDINATES)	PROBE DNA SEQUENCE	PRIMER NAME	PRIMER DEFINITION (GENE BANK COORDINATES)	PRIMER DNA SEQUENCE
SPECIES MARKERS	rrnD1 (S. aureus)	Domain 1 of 23S-rRNA	s_aur_rrn_1PM4	CP000046.1 [1979941:1979966:r]	GCTGTAAGTAAGCTTTGATCCAGAGA	saur_rrn_1_6_PM4	CP000046.1[1979903:1979921:r]	AGCATGAGTTATGTCATGT
						saur_rrn_1_7_PM4	CP000046.1[1979866:1979882:r]	GCATATCAGAAGGCACA
	gapA	Glyceraldehyde 3-phosphate dehydrogenase, locus 1	gapA_11	CP000046.1 [865778:865806]	TGGTATGATAACGAAATGTCATATACTGC	gapA_51	CP000046.1[865816:865836:r]	GCTAAGTATGCTAATGTACGA
	katA	Katalase A	katA_11	CP000046.1 [1374794:1374818]	TGCAAGGGCGTTTATTCTCATATGG	katA_PM4	CP000046.1[1374825:1374845]	GCAAAGATATCGATTAGGAGT
	CoA	Coagulase	coa_consens_11	CP000046.1 [246925:246954]	TGAAATAAAACCACAAGGTACTGAATCAAC	coa_consens_PM4	CP000046.1[246967:246988]	TCAAGGAGAATCAAGTGATATT
	nuc1	Thermostable extracellular nuclease	hp_nuc1_611	CP000046.1 [888207:888233]	TGGCTTAGCGTATATTTATGCTGATGG	lb_nuc1_651_rv	CP000046.1[888249:888266:r]	CCTTGACGAACTAAAGCT
	spa	Staphylococcal protein A	proteinA_12	CP000046.1 [107407:107435:r]	ACAACTGTATTTGGTGGATTATCATTAGC	proteinA_51	CP000046.1[107900:107917]	TGTCTTCCTCTTTTGGTG
						proteinA_52	CP000046.1[107378:107395]	GACGTCCAGCTAATAACG
	sbi	IgG-binding protein	sbi-var1_11	CP000046.1 [2476904:2476929]	GGTATCACAGAAGAACAACGTAACCA	sbi-var1_51	CP000046.1[2476963:2476982:r]	CAGAGAATACTTCTTGTGCA
			sbi-var1_12	CP000046.1 [2477142:2477171]	CAGTACAATCTTCTAAAGCTAAAGAACGTC	sbi-var1_52	CP000046.1[2477188:2477210:r]	GGAAATCTTTAATTGCTTTATCC
REGULATORY GENES	sarA	Staphylococcal accessory regulator A	hp_sarA_611	CP000046.1 [700076:700102:r]	ACGTAATGAGCATGATGAAAGAACTGT	lb_sarA_651_rv	CP000046.1[700049:700066]	CGTTGTTGTGCATTAACA
	saeS	Histidine protein kinase, sae locus	hp_saeS_611	CP000046.1 [788443:788471:r]	GCTTCTGAAATTACGCAACAAATGAATCA	lb_saeS_651_rv	CP000046.1[788396:788417]	CTAAGTTTTGAATCAGTTCTGT
						lb_saeS_652_rv	CP000046.1[787918:787939]	TCTTGTAGTTCTGGTATAATGC
	vraS	Sensor protein	hp_vraS_612	CP000046.1 [2005634:2005659:r]	GGAAATTGGTGCAACGTTCCATATTG	lb_vraS_651_rv	CP000046.1[2005818:2005835]	CGAAATTGCTTCCTGTGT
						lb_vraS_652_rv	CP000046.1[2005605:2005624]	GATACGTGTACCTGAATCTG
	agrB-I	Accessory gene regulator I	agrB-I_11	CP000046.1 [2083620:2083646]	GCCATTTGCCCAATTCATTCAATTAGG	agrB-I_51	CP000046.1[2083674:2083696:r]	CCTCCTTAATAAAGAAAATAGGT
	agrC-I		agrC-I_12	CP000046.1 [2084385:2084411]	TCGGATGAAGCTAAAGTAATAAGGCAG	agrC-I_51	CP000046.1[2084470:2084490:r]	TCTCTTTAAGGAGAAATTGAG
	agrD-I		agrD-I_11	CP000046.1 [2083761:2083788]	GGTAACATCGCAGCTTATAGTACTTGTG	agrD-I_51	CP000046.1[2083792:2083813:r]	ACTTCAACTTCATCCATTATGA
			agrD-I_12	CP000046.1 [2083765:2083788]	ACATCGCAGCTTATAGTACTTGTG	agrD-II+I_51	CP000046.1[2083820:2083842:r]	ATTCGTGTAATTGTGTTAATTCT
			agrD-I_13	CP000046.1 [2083761:2083783]	GGTAACATCGCAGCTTATAGTAC
	agrB-II	Accessory gene regulator II	agrB-II_11	BA000017.4 [2156206:2156234]	GCCTTATCTATTATAGGATTGATTTCCGT	agrB-II_51	BA000017.4[2156235:2156253:r]	TGCAGGTGCATAAATAACA
	agrC-II		agrC-II_11	BA000017.4 [2156768:2156793]	GGAAGTAGAGCCGTATTGATTCCAAC	agrC-II_51	BA000017.4[2156859:2156881:r]	ACTCAAATACATTATGATCATGG
	agrD-II		agrD-II_11	BA000017.4 [2156525:2156554]	CAGCAGTTTATTTGATGAACCTAAAGTACC	agrD-II_51	BA000017.4[2156556:2156577:r]	CGTATAAATTCGTTAATTCAGC
	agrB-III	Accessory gene regulator III	agrB-III_11	BX571856.1 [2087653:2087682]	CAATTTTTAATTCGCACATATATTCAACGT	agrB-III_51	BX571856.1[2184604:2184626:r]	TCCTCCTTTGAATAGTATATTGG
	agrC-III		agrC-III_11	BX571856.1 [2185117:2185143]	TCACACAGCGTGTTTATAGTTCTACCA	agrC-III_51	BX571856.1[2185152:2185173:r]	AGAAATTGATACATACACTACC
	agrD-III		agrD-III_11	BX571856.1 [2184647:2184676]	TCAACAAAGTTATTGAGCTTTTAGTTGACT	agrD-III_51	BX571856.1[2184683:2184699:r]	TCTGTAACCGATGCTGT
	agrB-IV	Accessory gene regulator IV	agrB-IV_11	AF288215.1 [1200:1226]	ACCATTTGCTCAATTCATGCAATTAGG	agrB-IV_51	AF288215.1[1255:1275:r]	CCTCCTAACAAAGAAAATAGG
	agrC-IV		agrC-IV_11	AF288215.1 [1553:1580]	GACTATTTGTATATCACGGGTATTACGG	agrC-Ia_51	AF288215.1[2049:2069:r]	TCTCTTTAAGGAGAAATTGTG
						agrC-IV_51	AF288215.1[1609:1631:r]	GTATTATTAAGGTTACGCTATCG
						agrC-IV_52	AJ617711.1[867:889:r]	ACAGAAAAATGTTTAAAATATAG
	hld	Haemolysin delta	hld_11	CP000046.1 [2082840:2082864:r]	GGAAGGAGTGATTTCAATGGCACAA	hld_51	CP000046.1[2082797:2082819]	CGATAATCCATTTTACTAAGTCA
METHICILLIN RESISTANCE AND SCCmec TYPING	mecA	Alternate penicillin binding protein 2, defining MRSA	mecA_1,4	CP000046.1 [39915:39942:r]	CTATTAACTGATGGTATGCAACAAGTCG	mecA_PM4	CP000046.1[39857:39876:r]	GCAAACTTAATTGGCAAATC
			mecA_11	CP000046.1 [40041:40068:r]	CCAGTACAGATCCTTTCAATCTATAGCG	mecA_51	CP000046.1[40007:40025]	TGAGGTGCGTTAATATTGC
	delta_mecR	Truncated signal transducer protein mecR1	hp_mecR_611	CP000046.1 [41853:41882]	GTCACATAAGATTTGGTTATTAGTGCTCGT	lb_mecR_651_rv	CP000046.1[41885:41906:r]	GGTATTAATGGAATTAACGTGG
			hp_mecR_612	BA000017.4 [48685:48711]	GGAACAGGAATCGTGAATCACAAAGAA	lb_mecR_652_rv	BA000017.4[48726:48745:r]	TCGTTTCAACATAACCTACG
	ugpQ	Glycerophosphoryl diester phosphodiesterase, associated with mecA	hp_ugpQ_611	CP000046.1 [38665:38690]	GGTATTACTGGACCGAATGGACTAGC	lb_ugpQ_651_rv	CP000046.1[38701:38719:r]	CCACTTGCTTAACCATACT
	ccrA-1	Cassette chromosome recombinase genes A-1	hp_ccrA-1_611	CP000046.1 [48646:48672:r]	GGACAATATGAAAACATGTTCCCAGCT	lb_ccrA-1_651_rv	CP000046.1[48623:48642]	TCGTATATCGTTGTACTGAC
	ccrB-1	Cassette chromosome recombinase genes B-1	hp_ccrB-1_612	CP000046.1 [47628:47652:r]	AGCTTGTCTGAACGTATGGAAGTCA	lb_ccrB-1_651_rv	CP000046.1[47771:47788]	TCATTTAACATGCGCTGT
			hp_ccrB-1_613	CP000046.1 [47794:47823:r]	GGTATATCAGGAAAATCTATGAACCGTCCT	lb_ccrB-1_652_rv	CP000046.1[47594:47614]	AGTATCTGGAGCATTAACTTG
	plsSCC (COL)	Plasmin-sensitive surface protein	hp_plsSCC_611	CP000046.1 [57330:57354]	GTGTTGCAAATGATCAAGCAGAAGC	lb_plsSCC_651_rv	CP000046.1[57378:57398:r]	CATCTGAACTATCATCTTGCT
	Q9XB68-dcs	Hypothetical protein from SCCmec elements	hp_Q9XB68_611	CP000046.1 [34948:34976]	GGATTCACAGAAGAAGATATGCTAGAGGA	lb_Q9XB68_651_rv	CP000046.1[35004:35027:r]	TTTGTAACTTTTGAAGCTAATTCA
	ccrA-2	Cassette chromosome recombinase gene A-2	hp_ccrA-2_611	BA000017.4 [66314:66342:r]	GGCTATTTACGTCAAAGTACGATGAAACA	lb_ccrA-1_652_rv	CP000046.1[48372:48390]	GAAAGAAGTCCTGACAAGT
	ccrB-2	Cassette chromosome recombinase gene B-2	hp_ccrB-2_611	BA000017.4 [63943:63970:r]	CAAAGTATGTTCGGCAAACAGTGTAAGA	lb_ccrB-2_651_rv	BA000017.4[63916:63937]	CATCACATAATCTTCAATCACA
	kdpA-SCC	Potassium-translocating ATPase A	hp_kdpA-SCC_611	BA000017.4 [77596:77622]	CTCATACCTTTCGCATTGATCATCAGT	lb_kdpA-SCC_651_rv	BA000017.4[77655:77675:r]	ATCACCAAATTACCTTTAAGC
						lb_kdpA-SCC_652_rv	BA000017.4[77890:77910:r]	CGGATGAATCTGTAGTTTAGT
	kdpB-SCC	Potassium-transporting ATPase B	hp_kdpB-SCC_611	BA000017.4 [79736:79763]	TGAAATCATCAAGCTTTGAACGTTTAGT	lb_kdpB-SCC_651_rv	BA000017.4[79776:79795:r]	CATCTGCGATAGAACTTTCA
	kdpC-SCC	Potassium-translocating ATPase C	hp_kdpC-SCC_612	BA000017.4 [81035:81061:r]	CACTTTCTTTCACTTCATTCGCATTCA	lb_kdpC-SCC_651_rv	BA000017.4[80962:80980:r]	GTTGTCCAATGAGCTTTGA
						lb_kdpC-SCC_652_rv	BA000017.4[81011:81031]	GTATCAGTGCAGTCAATTACA
	kdpD-SCC	Sensor kinase protein	hp_kdpD-SCC_611	BA000017.4 [76370:76397:r]	GACAAATTGCGTTAATGACAGGTATTCA	lb_kdpD-SCC_651_rv	BA000017.4[76331:76349]	GCTGACGTAATGAATTGGT
	kdpE-SCC	KDP operon transcriptional regulatory protein	hp_kdpE-SCC_611	BA000017.4 [73744:73769:r]	GGTCCATTAACCATTGATTTCGATGC	lb_kdpE-SCC_651_rv	BA000017.4[73717:73735]	GACTGTTCATTGACAAGGA
	mecI	Methicillin-resistance gene, regulatory protein	hp_mecI_611	BA000017.4 [49133:49162]	CGGTTTCAATTCACTTGTCTTAAACTTTGT	lb_mecI_651_rv	BA000017.4[49169:49190:r]	TTCATCTTGTGATAGATCTTCT
	mecR	Signal transducer protein MecR1	hp_mecR_611	CP000046.1 [41853:41882]	GTCACATAAGATTTGGTTATTAGTGCTCGT	lb_mecR_651_rv	CP000046.1[41885:41906:r]	GGTATTAATGGAATTAACGTGG
			hp_mecR_612	BA000017.4 [48685:48711]	GGAACAGGAATCGTGAATCACAAAGAA	lb_mecR_652_rv	BA000017.4[48726:48745:r]	TCGTTTCAACATAACCTACG
	xylR	Homolog of xylose repressor, associated with SCCmec-elements	hp_xylR_611	BA000017.4 [50113:50141]	GTGTGTCTGTTTCTATACATGGAGTTGTG	lb_xylR_651_rv	BA000017.4[50152:50171:r]	TGGTAAATATGTCACATGCT
	ccrA-3	Cassette chromosome recombinase gene A-3	hp_ccrA-3_611	AB014436.1 [254:279]	AGTGATAAGCAATCAGGCAGAACAGA	lb_ccrA-2_651_rv	BA000017.4[66290:66306]	TGTTTCTGTGCTGCAAG
	ccrB-3	Cassette chromosome recombinase gene B-3	hp_ccrB-3_611	AB014436.1 [2110:2135]	GCACTCAATCACAAAGGATACGTGAC	lb_ccrB-2_652_rv	DQ483074.1[378:401:r]	TTCATTACATAATCTTCAATCACA
	merA	Mercury resistance gene operon	hp_merA_611	AB179623.1 [2351:2379:r]	TCGAAGAATATGGATTTGATCTCATTCGT	lb_merA_651_rv	AB037671.1[39315:39334]	CACTTGTATCGTCTTATCGT
	merB	Mercury resistance gene operon	hp_merB_611	AB179623.1 [1018:1043:r]	GGAAGTTAAGCAAGTCCTACAGACTC	lb_merB_651_rv	AB037671.1[38000:38018]	CATCAAGTTCCACACTAGG
	ccrAA (MRSAZH47)_probe 1	Cassette chromosome recombinase genes "ccrAA" (hypothetical) and ccrC	hp_ccrAA_612	AP006716.1 [63246:63271]	TGAACCAATTCATGCTGACCGTAAAG	lb_ccrAA_651_rv	AM292304.1[6629:6648:r]	AGAACGCAAGTAGAAGTTAC
	ccrAA (MRSAZH47)_probe 2	Cassette chromosome recombinase genes "ccrAA" (hypothetical) and ccrC	hp_ccrAA_613	AP006716.1 [63636:63661]	AGAAATCAAACCAGGGTCACGTATCA	lb_ccrAA_653_rv	AM292304.1[7020:7038:r]	ACCTCATTTAGCCTAGACA
	ccrC (85-2082)*	Chromosome recombinase C genes	hp_ccrC_611	AB037671.1 [60667:60697:r]	CTGAGAATATTGATACATCCAATGCTTCTGG	lp_ccrC_651_rv	AB037671.1 [60643:60662]	CCAAACATTGTAACGAGTAC
	ccrA-4	Cassette chromosome recombinase gene A-4	hp_ccrA-4_612	AF411935.1 [8756:8782]	CCAGAACTTGAAAGTAAAGTGCTCGAC	lb_ccrA-2_652_rv	BA000017.4[65738:65756]	TGATAGGGTTGTCGATTGA
						lb_ccrA-2_653_rv	AB063173.1[6486:6506:r]	CTTGATAAGGTTGTCGATTGA
						lb_ccrA-3_651_rv	AB014436.1[283:300:r]	TGTTGATAGCCTGTTCGA
						lb_ccrA-3_652_rv	AB014436.1[826:844:r]	CGAAACAATAGGTGGTACC
						lb_ccrA-4_651_rv	AF411935.1[8582:8602:r]	TCTAGAATTGGATCGATTGTG
						lb_ccrA-4_652_rv	AF411935.1[8803:8823:r]	CGATTATGAAACGATTGTTCT
	ccrB-4	Cassette chromosome recombinase gene B-4	hp_ccrB-4_611	AY918294.1 [319:343]	CGTAAGATTGCGAACGCATTGAATC	lb_ccrB-2_653_rv	BA000017.4[63678:63697]	TGTCATTGAGTTGCTTTTCA
						lb_ccrB-3_651_rv	AB014436.1[2160:2179:r]	AGATATAGGTCACTGAACCA
						lb_ccrB-3_652_rv	AB014436.1[2265:2286:r]	CTTACCTTCAGCTATTATTGGT
						lb_ccrB-4_651_rv	AE015929.1[59580:59600]	CCTTTCTTAGTCACATAACCT
						lb_ccrB-4_652_rv	AE015929.1[59457:59474]	GGTTCCTCATTGAGTCCT
	mecC*	Alternate mec gene from SCCmecXI	17_mecA_hp	FR823292.1 [3006:3032:r]	AAAGCCGTGTTTATCCATTGAACGAAG	06_mecA_lp	FR823292.1 [2968:2988]	ATTAATTGGACCCACATAACC
			25_mecA_hp	FR823292.1 [2830:2862:r]	GGTTTTAAGGTATCCATTGCAAATACTTATGAC	16_mecA_lp	FR823292.1 [2764:2788]	TATAGTTAAATGAAGATCTTTTCCG
	blaZ-SCCmec XI*	Beta-lactamase gene associated with SCCmec XI elements	hp_01_blaZ_M10	FR823292.1 [1453:1479:r]	GGTTTTAAGGTATCCATTGCAAATACTTATGAC	lp_01_blaZ_M10	FR823292.1 [1429:1448]	CAGCATTGCGCTACTTATAG
RESISTANCE: PENICILLINASE	blaZ	Beta-lactamase gene	blaZ_11	AB074882.1 [417:441]		blaZ_PM4	BX571856.1[1914099:1914121]	TGATATAGTTGCTTATTCTCCTA
			blaZ_4,2	BX571856.1 [1913997:1914021]	GAGATTTGCCTATGCTTCAACTTCA	lb_blaZ_651_rv	BX571856.1[1914034:1914054:r]	TTGTTCTAACAAAATAGCACT
			hp_blaZ_611	BX571856.1 [1914503:1914531]	GTGGTCAAGCAATAACATATGCTTCTAGA	lb_blaZ_652_rv	BX571856.1[1914553:1914570:r]	TTCAGATTGGCCCTTAGG
						lb_blaZ_653_rv	DQ016047.1[1101:1120:r]	CCTAAGAACCAATCTGAACC
	blaI	Beta lactamase repressor (inhibitor)	hp_blaI_611	BX571856.1 [1911923:1911949:r]	TCTATGGCTGAATGGGATGTTATGAAT	lb_blaI_651_rv	BX571856.1[1911882:1911903]	ACAATTTCATTAGCTGATACTG
	blaR	Beta-lactamase regulatory protein	hp_blaR_611	BX571856.1 [1912975:1913002:r]	ACAATGAAGTAGAAGCCGATAGATTTGT	lb_blaR_652_rv	BX571856.1[1912922:1912942]	CCATAATAGATTCCGCATAAG
			hp_blaR_612	BX571856.1 [1912288:1912317:r]	GGGAAGTTATAAAAGCTATTGGATGGAAGA	lb_blaR_653_rv	BX571856.1[1912251:1912274]	AACTATTACTTGTTCAAGATTAGA
RESISTANCE: MLS-ANTIBIOTICS	ermA	rRNA adenine N-6-methyltransferase, erythromycin/clindamycin resistance	ermA_9,4	BA000017.4 [1762850:1762875]	GGTAAACCGTGAATATCGTGTTCTTT	ermA_PM4	BA000017.4[1762907:1762928]	GCATGCAAATGTCACTAATATT
	ermB	Erythromycin/clindamycin resistance	hp_ermB_611	EF450709.1 [2405:2428]	CGAAATTGGAACAGGTAAAGGGCA	lb_ermB_651	EF450709.1 [2443:2464]	TGGCTAAAATAAGTAAACAGGT
			hp_ermB_612	EF450709.1 [2528:2557]	TCGTGTCACTTTAATTCACCAAGATATTCT	lb_ermB_652	EF450709.1 [2564:2584]	TCAATTCCCTAACAAACAGAG
			ermC_8,1	M17990.1 [1775:1799]	TAATATCTTTGAAATCGGCTCAGGA	ermC_PM4	AF466402.1[130:150]	TGTTGATCACGATAATTTCCA
	ermC	Erythromycin/clindamycin resistance	ermC_8,2	M17990.1 [1840:1864]	TCGTAACTGCCATTGAAATAGACCA
	linA	Lincosamide nucleotidyltransferase A	linA_19,2	J03947.1 [866:890]	GATGCCTTCACGTATGGAACTTAAA	linA_51	J03947.1[1049:1069:r]	GAATGAAAAAGAAGTTGAGCT
			linA_19,3	J03947.1 [938:962]	TGATGGTTCCATTACTCAAGCAAAC	linA_PM4	J03947.1[1036:1053]	GCATTTCCAAAGAAGCTC
	msrA	Energy dependent efflux of erythromycin	msrA_15,3	AB013298.1 [1525:1552]	CAAATAGAGGGAATTGATTGTTCTCCTA	msrA_PM4	AB013298.1[1614:1635]	GCAATATTTAATGGATGAAACG
	mefA	Macrolide efflux protein A	hp_mefA_611	AB011259.1 [536:563]	TGATTGCATCTATTACGGTAGCAATTGT	lb_mefA_651_rv	AB011259.1[570:588:r]	TTGATTACCCAGCTTAGGT
			hp_mefA_612	AB011259.1 [1045:1072]	TCTTTGATCGGAAGTATCATGTCACTTG	lb_mefA_652_rv	AB011259.1[1078:1099:r]	CAGAAAGAATTAACCCAATTGG
	mpbBM	Probable lysylphosphatidyl glycerol synthetase	hp_mpbBM_611	AB013298.1 [2664:2693]	CACATTAGCTGAAACACTCGTAGATTTACA	lb_mpbBM_651_rv	AB013298.1[2700:2720:r]	ACGTTAATGTTTTCTTCTGGT
			hp_mpbBM_612	AB013298.1 [2896:2924]	CCAGGACATATAATGGTAGATAACCAAGC	b_mpbBM_652_rv	AB013298.1[2929:2947:r]	AGTCTATGAGACCTGTGAC
	vatA	Virginiamycin A acetyltransferase	vatA_15,3	AF117258.1 [2296:2323:r]	TGGTTAGCTTTACAATGGTGGAATTTAG	vatA_PM4	AF117258.1[2229:2247:r]	TCGAAATGCTGAAGAGAAA
	vatB	Acetyltransferase inactivating streptogramin A	vatB_16,3	U19459.1 [543:570]	TGGTGGAAATCCGAGTAGAATTATAAAG	vatB_PM4	U19459.1[659:680]	CACTTTGTAGCTCTGATTTAGA
	vga (A)	ATP binding protein, streptogramin A resistance	vga_17,3	AF117259.1 [3729:3756]	TGGCAGTATAATCTTTGTATCTCACGAT	vga_PM4	AF117259.1[3779:3799]	CCACTCGAATAATGACAATTG
			vgaA_18,3	AF186237.2 [6470:6497]	TTAAAGCTAAACAAGCTAGGGAGGAAAC	vgaA_PM4	AF117259.1[3925:3944]	CGATTGAGTATTGAACCTTC
	vgb	Virginiamycin B hydrolase	vgb_19,2	M36022.1 [1040:1067]	TACGAGCTGCCTAATAAAGGATCTTACC	vgb_PM4	M36022.1[1126:1148]	TGCTATTGGTAGAATTACAGAAA
RESISTANCE: AMINOGLYCOSIDES	aacA-aphD	Bi-functional aminoglycoside adenyl-/phosphotransferase (gentamicin resistance)	aacA-aphD_10,4	AB096217.1 [28286:28313]	GACAAATGCACGGTTTAGATTATACAGA	aacA-aphD_PM4	AB096217.1[28367:28386]	TGTTGCGTGAAACTATTTAT
	aadD	Aminoglycoside adenyltransferase (tobramycin resistance)	aadD_1,2	BA000017.4 [41203:41230:r]	GAAAGTGTATCAAACTGCTAAATCGGTA	aadD_PM4	BA000017.4[41144:41164:r]	CGTAGAAGAGCTGTTTGAATA
	aphA3	3'-5' aminoglycoside phosphotransferase (neo-/kanamycin)	aphA-3_18,3	AY602209.1 [105:130]	AGATGGCAAAGTAAGTGGCTTTATTG	aphA-3_PM4	AY602209.1[206:223]	GGGAAGAACAGTATGTCG
RESISTANCE: MISCELLANEOUS GENES	sat	Streptothricin acetyltransferase	sat_17,2	U51474.1 [393:421]	TGAGGTGATAGGTAAGATTATACCGAGGT	sat_PM4	U51474.1[488:505]	ACGAAGAGGATGAAGAGG
			sat_17,3	U51474.1 [429:456]	CGAGAATTGGACCTTTACAGAATTACTC
	dfrA	Dihydrofolate reductase	dfrA_12	AE017171.1 [2588:2614:r]	CACTAACCAAGCTTCATTTCACCATGA	dfrA_PM4	AE017171.1[2494:2513:r]	CGTTATACGAAGCAATGATT
			2,1-dfrA	AB049452.1 [2076:2103]	TAAAGCATATTAAACAACTGACCACTGG
	far1	Fusidic acid resistance gene	far1_10	AY047358.1 [1787:1814]	CGGTAAATGATAAAGAAACCGTCAAAGT	far1_11_PM4	AY047358.1[1818:1838:r]	TCATTATAGGTTTCCGATTGA
	Q6GD50 (fusC)	Hypothetical protein associated with fusidic acid resistance	hp_Q6GD50_611	AF411935.1 [423:452:r]	AGGATGGAATGATAATTCTTCTAACCGAAA	lb_Q6GD50_651_rv	AF411935.1[372:390]	TCGCCATATATACCTTCGA
	mupR	Mupirocin resistance protein	mupR_13,2	X75439.1 [1504:1531]	GGTTCCCTGAATTAGTTGGTAATAAAGC	mupR_PM4	X75439.1[1623:1642]	TGGAGATGTGGTAATCCTTT
	tetK	Tetracycline resistance	tetK_12,3	M16217.1 [1424:1452]	TCAAGTAGTCTTTCTGAAGAAGAAGTTGC	tetK_PM4	M16217.1[1582:1604:r]	CAAGAATATTACTATACACTCCA
			tetK_12,4	M16217.1 [1507:1535]	AGCAATTGTAGGAGGTTTATTGTCACTAC
	tetM	Tetracycline resistance	tetM_11,3	BA000017.4 [440374:440400:r]	GCTCGGTTTCTCTTGGATACTTAAATC	tetM_51	BA000017.4[440340:440358]	CGTATCCCTTCCATAACTG
	cat (pC221)	Chloramphenicol acetyltransferase	hp_cat_613	M64281.1 [358:389]	CCTTCTTTGATTTATGCAATTATGGAAGTTGT	lb_cat_654_rv	AB080798.1[2860:2878:r]	CGCTATTGTAACCAGTTCT
	cat (pc223)		hp_cat_611	AF507977.1 [17615:17642]	CTGCTTTGATTCATGCAATTGTAAGTGT	lb_cat_653_rv	AF507977.1[17658:17682:r]	ACTATTAATCCCTGTTCTAAATACT
	cat (pMC524)		hp_cat_612	AB080798.1 [2826:2854]	AGTGACAAGGGTGATAAACTCAAATACAG	lb_cat_655_rv	AJ312056.2[587:605:r]	CGTTATGGTAACCAGTTCT
	cat (pSBK203R)		hp_cat_615	M58515.1 [353:384]	TGAACTGTATCCTGCTTTGATTTATACAATTG	lb_cat_652_rv	M58515.1[407:431:r]	ACTATTAATTCCTGTTCTAAATACT
	cfr	23S rRNA methyltransferase	hp_cfr_611	AJ249217.1 [1048:1074]	CTCTAGCCAACCGTCAAGTATTTGATG	lb_cfr_651_rv	AJ249217.1[1075:1093:r]	TCCGTAAACGAATCAAGAG
	fexA	Chloramphenicol/florfenicol exporter	hp_fexA_611	AJ549214.1 [332:357]	AGCTTCGAAATCTCAAGTGAGTTGGA	lb_fexA_651_rv	AJ549214.1[364:382:r]	AGAACAAGTGCAATACCAC
	fosB	Metallothiol transferase	hp_fosB_611	CP000046.1 [2389191:2389221]	CTGATGGTCATAAGCTAGAATTACATACTGG	lb_fosB_651_rv	CP000046.1[2389252:2389271:r]	TCATATGTGGTTTAGCCTCT
	fosB (plasmid)		hp_fosB_612	AP006717.1 [448:478]	AGATGGTCATAAATTAGAATTGCATACAGGA	lb_fosB_652_rv	AP006717.1[508:527:r]	TCATATGAGGTTTAGCCTCT
RESISTANCE: EFFLUX SYSTEMS	qacA	Quaternary ammonium compound/multidrug efflux protein A				lb_qacA_651_rv	AB255366.1[19153:19173:r]	TCAACTATCCATAACTGTTGG
						lb_qacA_652_rv	AB255366.1[20475:20498:r]	ACAAATAGACAACTATTGAAATGA
	qacC (consensus)	Quaternary ammonium compound/multidrug efflux protein C	hp_qacC_611	AB125342.1 [2382:2411]	ACCATCCTTAGGAACAATAATTTCATTTGG	lb_qacC_651_rv	AB125342.1[2431:2450:r]	AGGTGTTGCATTGTTTTACT
	qacC (equine)		hp_qacC_614	AJ512814.1 [1518:1545]	CCAACATTAGGCACACTTATTTCATTCG	lb_qacC_653_rv	AJ512814.1[1567:1590:r]	GTGGTAAATATTTCATAGTTACAC
	qacC (SA5)		hp_qacC_613	U81980.1 [2017:2043]	CCAACACTAGGAACACTTATTTCGTTC	lb_qacC_654_rv	U81980.1[2065:2086:r]	GTAAATATTTCATGGCTGTACT
	qacC (Ssap)		hp_qacC_612	Y16945.1 [1951:1981]	TCCAACTATAACAACAATCATTTCATTCCTT	lb_qacC_652_rv	AE016833.1[8848:8869:r]	AAATGTTGCATAGTTTTACTCA
	qacC (ST94)		hp_qacC_615	Y16944.1 [1622:1649]	CCAACATTAGGTACACTACTTTCGTTTG	lb_qacC_655_rv	Y16944.1[1692:1714:r]	TGTTGCGTAAGTTATATTTAAGG
	tetEfflux	Transport/efflux protein	hp_tetEfflux_611	CP000046.1 [2238561:2238587:r]	TGCAACATGGCATTGGTTATTCTACAT	lb_tetEfflux_651_rv	CP000046.1[2238525:2238546]	ACTAATATAATGGCAATGATCG
						lb_tetEfflux_652_rv	BX571856.1[2342013:2342032]	CAATAATCGCAATCGGTATG
RESISTANCE: GLYCOPEPTIDES	vanA	Vancomycin resistance gene	vanA_18,2	AE017171.1 [35199:35226]	ATTGTACTGAACGAAGTCAATACTCTGC	vanA_PM4	AE017171.1[35302:35321]	GCTTGATCGTATTAGCGTTA
	vanB	Vancomycin resistance gene from enterococci and Clostridium	vanB_11	AE016954.1 [78616:78640:r]	GCAAAGAAAGTATATCGGGTGCTTG	vanB_PM4	AE016954.1[78518:78535:r]	GGTTTTACATCGTACAGC
			vanB_19,3	AE016954.1 [78613:78638:r]	AAAGAAAGTATATCGGGTGCTTGGAT
	vanZ	Teicoplanin resistance gene from enterococci	vanZ_20,3	AE017171.1 [37564:37589]	CCATTTACTGCTACTGGGAATTTCAG	vanZ_PM4	AE017171.1[37613:37632]	TCTTTATTCCATTTGGCTTG
VIRULENCE: TOXIC SHOCK TOXIN	tst1 (consensus)	Toxic shock syndrome toxin 1	hp_tst_611	BA000017.4 [2138016:2138044]	GACTTTGAAATTCGTCATCAGCTAACTCA	lb_tst_651_rv	BA000017.4[2138051:2138070:r]	CGCTTGAACGATATAATCCA
	tst1 ("human" allele)		tst1_16,2_PM4	BA000017.4 [2137855:2137879]	GCGAAGGAACTTATATCCATTTCCA
	tst1 ("bovine" allele, from RF112)	If consensus positive but "human" negative				tst1_PM4	BA000017.4[2137910:2137930]	ACCTACTCCAATAGAACTACC
VIRULENCE: ENTEROTOXINS	entA	Enterotoxin A	entA_3,2	BA000017.4 [2088572:2088598:r]	TCTTCAAGCAAGACGTTATTTACAGGA	entA-var1_51	BA000017.4[2088473:2088492]	AAATCGTAATTAACCGAAGG
			entA_3,3	BA000017.4 [2088456:2088482:r]	ATTACGATTTATTTGGTGCTCAAGGAC
			entA-var1_11	BA000017.4 [2088512:2088536:r]	GGAAGGTTCAGAGGGGATTAATCGT
	entA (320E)	Enterotoxin A, allele from strain 320E	entA-var2_11	AY196686.1 [508:532]	GGAAAGGTGCAGAGAGGATTAATCG
	entA (N315)/entP	Enterotoxin A, allele from strain N315 = enterotoxin P	entA-var3_11	BA000018.3 [2011518:2011545:r]	ACAAAGAGGATTAATTGAGTTTCACCCT	entA-var3_51	BA000018.3[2011492:2011510]	GTGATTCGGTTGGTTATGA
	entB	Enterotoxin B	entB_11	CP000046.1 [916903:916927]	TGGTGGTGTAACTGAGCATAATGGA	entB_51	CP000046.1[916957:916976:r]	CATCTTCAAATACCCGAACA
			entB_4,1	CP000046.1 [916583:916609]	GATGAGTTGCACAAATCGAGTAAATTC	entB-41_PM4	CP000046.1[916642:916663]	TGATGATAATCATGTATCAGCA
	entC	Enterotoxin C	entC_5,2	BA000017.4 [2134733:2134761:r]	CAAACTGATAAGAAAAGTGTAACAGCTCA	entC_PM4	BA000017.4[2134593:2134610:r]	ATGATATGATGCCTGCAC
			entC_5,3	BA000017.4 [2134652:2134680:r]	GAGTTTAACAGTTCACCATATGAAACAGG
	entD	Enterotoxin D	entD_11	M94872.1 [675:702]	TGTTATGGTGGTGAAATAGATAGGACTG	entD_51	M94872.1[705:723:r]	TGACACCTCCATATGTACA
	entE	Enterotoxin E	entE_11	AY518387.1 [305:328]	GGTAAGGTGCAAAGAGGCTTGATT	entE_51	AY518387.1[348:365:r]	CATAACTTACCGTGGACC
	entG	Enterotoxin G	entG_11	BA000017.4 [1954500:1954526:r]	ACCTAAATCTGAACCGGATATAAACCA	entG_51	BA000017.4[1954468:1954486]	GACCACCATACATACAACA
	entH	Enterotoxin H	entH_11	AB060536.1 [139:164]	GGTGATAGTGGCAATGATTTGAGAGT	entH_51	AB060536.1[178:196:r]	ACTTCTGAGCTAAATCAGC
	entI	Enterotoxin I	entI_11	BA000017.4 [1957319:1957343:r]	TGGCATTGATTATAATGGTCCTTGT	entI_51	BA000017.4[1957273:1957293]	AGTATTGTCCTGATAAAGTGG
	entJ	Enterotoxin J	entJ_11	AB075606.1 [1849:1876:r]	CACTGCATGAAAACAATCAACTTTATGA	entJ_51	AB075606.1[1804:1823]	GTTCTGATGCTATCAATCCA
	entK	Enterotoxin K	hp_entK_611	CP000046.1 [905353:905384:r]	GACAATGATACTCCTATAGCTAATCAACTACA	entK_PM4	CP000046.1[904957:904979:r]	TTTAATATTGGTAAAGTAACGTT
			hp_entK_612	CP000046.1 [905035:905065:r]	ACCTTCAAGAAGAATACAACATTTATGGACA	lb_entK_651_rv	CP000046.1[905311:905334]	TCTTTTGATTCTGAAATTAAATCA
						lb_entK_652_rv	CP000046.1[904995:905017]	TGATTTATGACCATATTCTTCTC
						lb_entK_653_rv	BA000033.2[2087412:2087433:r]	TTTAAAAACATGGCAACAGTAT
	entL	Enterotoxin L	entL_11	BA000017.4 [2134144:2134171]	GGTTTTGATAAGGGGAGTGTAGTATTCC	entL_51	BA000017.4[2134182:2134202:r]	TCATACGAGAAATTAGAACCA
	entM	Enterotoxin M	entM_11	BA000017.4 [1958262:1958291:r]	GGAGTTTTGAATCTTAGGAACTATTATGGT	entM_51	BA000017.4[1958242:1958260]	TGGTCTTCAATTGGATAGC
						entM_52	BX571856.1[1999451:1999468]	GCTATCCAATCGAAGACC
	entN (consensus)	Enterotoxin N	entN_11	BA000017.4 [1955521:1955545:r]	TCATGCTTATACGGAGGAGTTACGA	entN_51	BA000017.4[1955492:1955513]	CTCTTCATCTAATTGATTTCCA
	entN (other than RF122)		hp_entN_611	BA000017.4 [1955741:1955768:r]	TGATATAACGTGGCAATTAGACGAGTCA	lb_entN_651_rv	BA000017.4[1955709:1955731]	TTATTCAGTAGTTGATCTGTACT
	entO	Enterotoxin O	entO_11	BA000017.4 [1958936:1958962:r]	AGGAGTAGCTGTGTATAAGGATAATGT	entO_51	BA000017.4[1958904:1958925]	TATCTGTAGTAACGATAAATGT
	entQ	Enterotoxin Q	hp_entQ_611	CP000046.1 [906043:906072:r]	CACAGTTTCATAATGAATATGAAGCGAAGA	entQ_PM4	CP000046.1[905715:905734:r]	TCTGGGTTTAACAAAGGAAA
			hp_entQ_612	CP000046.1 [905818:905848:r]	ACTGCTCAAGAGATTGATATTAAGTTACGAA	lb_entQ_651_rv	CP000046.1[905997:906018]	CCTGAGTAACTTATTCCAAAGA
						lb_entQ_652_rv	CP000046.1[905862:905881]	TGAGTAGAAACTTTGTCTGT
	entR	Enterotoxin R	entR_11	AB075606.1 [750:775]	AGGTACTATGGGGAATGTTGAATCCT	entR_51	AB075606.1[783:802:r]	CTGCTATTACCGCTTTATCC
	entU	Enterotoxin U and/or Y	hp_entU_611	BA000017.4 [1956679:1956708:r]	TCTTCATATGTGTTAAGTCTTGCAGCTTAC	lb_entU_651_rv	BA000017.4[1956633:1956653]	GCTTTATTCAATTGTTCTGGT
	entCM14_probe1	Enterotoxin-like protein ORF CM14	hp_entCM14_611	AJ938182.1 [37154:37182]	TCCAATAAATAACCCTGGTCATTATGACT	entCM14_51	U10927.2[32900:32918:r]	AACTAGCCATTGTACTGTC
	entCM14_ probe2		hp_entCM14_612	AJ938182.1 [37532:37557]	TGGCACTTCATATGAAACGGGATACA	lb_entCM14_651_rv	AJ938182.1[37591:37610:r]	GTCTGGCATCATATCATACC
VIRULENCE: HLG AND LEUKOCIDINS	lukF	Haemolysin gamma/leukocidin, component B (F)	lukF_10	CP000046.1 [2481634:2481659]	AGCTTCCACCCAACATATGGTAATGA	lukF_11b_PM4	CP000046.1[2481663:2481680:r]	TGTCTGCCAGCTAAGAAG
	lukS	Haemolysin gamma/leukocidin, component C (S)	lukS_10	CP000046.1 [2480644:2480668]	CCACTGAATCAGGTCAAAAATCAGC	lukS_11_PM4	CP000046.1[2480672:2480692:r]	CCTACAAATAAATCGCTATCA
	lukS (ST22+ST45)	Haemolysin gamma/leukocidin, component C (S), allele from ST22 and ST45	hp_lukS-ST45_611	EF672356.1[663:686]	CACTGCATCAGGTCAAAAGTCAGC		EF672356.1[690:710:r]	CCTACGAATAAATCGCTATCA
							EF672356.1[690:711:r]	TCCTACGAATAAATCGCTATCA
	hlgA	Haemolysin gamma, component A	hlgA_11	CP000046.1 [2479145:2479171]	ACCGAATGGTCAAGTATCTGCATATGA	hlgA_51	CP000046.1[2479172:2479193:r]	GTCTTGTGCAAATAAGTATTGA
	lukF-PV	Panton Valentine leukocidin F component	lukF_PV_10	AB006796.1 [2256:2284]	CCAAATCCAAAAGACACTATTAGTTCTCA	lukF-PV_11_PM4	AB006796.1[2295:2316:r]	TTGAAATGTTGTACTTAGAACC
	lukS-PV	Panton Valentine leukocidin S component	lukS_PV_20	AB006796.1 [1628:1656]	TCATTAGGTAAAATGTCTGGACATGATCC	lukS-PV_21_PM4	AB006796.1[1679:1699:r]	TCTCGGATTTTGACTATATGG
	lukF-PV (P83)	F component from hypothetical leukocidin from ruminants	lukF-PV-P83_11	AB044554.1 [42010:42037]	GTGACTTATCAAAGAGAAATGGATCGGT	lukF-PV-P83_51	AB044554.1[42053:42070:r]	CTATCCAGTGCAAGTTGT
	lukM	S component from hypothetical leukocidin from ruminants	lukM_11	AB044554.1 [40866:40893]	CGATGGTCTGCTTACGATGAATTATTGT	lukM_51	AB044554.1[40914:40932:r]	AGTCTCTAGCATTAGGTCC
	lukD	Leukocidin D component	lukD_11	CP000046.1 [1934731:1934760:r]	ACGTTTACATCTACTTATGAAGTTGACTGG	lukD_51	CP000046.1[1934686:1934706]	AGTTTCTTTAGAATCCGTACC
	lukE	Leukocidin E component	lukE_11	CP000046.1 [1935944:1935968:r]	CGTACAAAGTCCAAATGGTCCAACA	lukE_51	CP000046.1[1935901:1935920]	GTGGCAATTGATTATCAGGA
	lukX	Leukocidin/haemolysin toxin family protein	lukX_11	CP000046.1 [2065056:2065080:r]	GCTATTGGTCTGGTGAAAACCATGT	lukX_51	CP000046.1[2065011:2065033]	CAATCAACTTCATATAATGCTGA
	lukY	Leukocidin/haemolysin toxin family protein	lukY-var1_11	CP000046.1 [2066795:2066824:r]	CGAACTGAAACAGTATATGATGAGAAAACA	lukY-var2_51	CP000046.1[2066757:2066777]	TCATCGATAAAGTCGAATTGT
	lukY (ST30+ST45)	Leukocidin/haemolysin toxin family protein, allele from ST30 and ST45	lukY-var2_11	BX571856.1 [2171414:2171443:r]	TGTCTCTTTATCGTATTCAGATACAGTACG
VIRULENCE: HAEMOLYSINS	hl	Putative membrane protein	hl_11	CP000046.1 [927983:928011]	CCAACACTTGTTACAATTATGGCTTTACG	hl_51	CP000046.1[928034:928052:r]	CTGTTAAAACAGCTGATGC
	hla	Haemolysin alpha	hla_11	CP000046.1 [1180134:1180163:r]	TGGAAAGGTACCAATACTAAAGATAAATGG	hla_51	CP000046.1[1180098:1180120]	CCAATCGATTTTATATCTTTCTG
	hlIII (consensus)	Putative membrane protein	hp_hlIII_611	CP000046.1 [2239419:2239444:r]	AGTGATGGGCTGGGTAGGTATTATCT	lb_hlIII_651_rv	CP000046.1[2239376:2239397]	AATATGAATATCCATGATGTGC
	hlIII (other than RF122)		hl-III_11	CP000046.1 [2239828:2239856:r]	TCCCTTTATCATTTGGAGAAGAAATTGGT	hl-III_51	CP000046.1[2239783:2239805]	CACTAATAATGTTAACAAAGCTG
	hlb-probe 1	Haemolysin beta	hp_hlb_611	CP000046.1 [2063898:2063922]	CGTTTATATTGCCCCCAGTTTGGAT	hlb_51	CP000046.1[2063925:2063944:r]	AGATTGTCCGATTAAATCAG
	hlb-probe 2		hp_hlb_612	BA000017.4 [2126171:2126196]	ATCCAAACTGGGGACAATATAAACGC
	hlb-probe 3		hp_hlb_613	S72497.1 [366:390]	TCCAAATTGGGGGCAATATAAACGC
	un-truncated hlb	Haemolysin beta without phage insertion	hlb_11				CP000046.1 [2063880:2063906]	TGTTATCGACCGTTTTGTATCCAAACT
VIRULENCE: HLB-CONVERTING PHAGES	sak	Staphylokinase	hp_sak_611	BA000017.4 [2086572:2086601:r]	TCTTCAATTACTAATGAGGTAAGTGCATCA	lb_sak_651_rv	BA000017.4[2086553:2086571]	TATTAAAAATA
			sak_11	BA000017.4 [2086418:2086443:r]	TGTCGAGTTTCCTATTAAACCTGGGA	sak_51	BA000017.4[2086376:2086395]	CCCATTCGACATAGTATTCA
	chp	Chemotaxis-inhibiting protein (CHIPS)	hp_chp_611	BX571856.1 [2126835:2126861]	CAGGAATCAGTACACACCATCATTCAG	lb_chp_651_rv	BX571856.1[2126883:2126903:r]	TTTCTTCATTTGTAGGAAACG
			hp_chp_612	BX571856.1 [2127086:2127114]	ACAGTATATCTGAATACACCACTTGCTGA	lb_chp_652_rv	BX571856.1[2127127:2127150:r]	TACATTTTACCTAGTAACTCAACA
	scn	Staphylococcal complement inhibitor	hp_scn_611	BA000017.4 [2084397:2084425:r]	AGCAATGTATGCTCTTAAGTCAAAAGACT	lb_scn_651_rv	BA000017.4[2084367:2084387]	GTTGATATTTTGCTTCTGACA
VIRULENCE: EXFOLIATIVE TOXINS	etA	Exfoliative toxin serotype A	etA_8,2	AP001553.1 [42317:42344]	GAAATATTACAAGAACCATTTGGTGCAG	etA_PM4	AP001553.1[42387:42406]	GTGTTTCATTAGGCGATAAA
	etB	Exfoliative toxin serotype B	etB_9,3	AP003088.1 [5389:5416]	GGACAACATAATCTTCCAATAGGAGTGT	etB_PM4	AP003088.1[5438:5460]	CACTCTATTCGGTTGATAATACT
	etD	Exfoliative toxin D	etD_11	AB057421.1 [5648:5677]	GGAGACTATAGCTTCTGGTGTATTAATTGG	etD_51	AB057421.1[5694:5715:r]	ACAAACTATCATGTATCAAGGA
VIRULENCE: EPIDERMAL DIFFERENTION INHIBITORS	edinA	Epidermal cell differentiation inhibitor	edinA_11	M63917.1 [460:489]	GACAAGTATCGTTGGATTTACAAATGAAGA	edinA_51	M63917.1[502:520:r]	GCCATTATTGGTCTGTTGT
	edinB	Epidermal cell differentiation inhibitor B	edinB_11	AB057421.1 [7445:7471]	GAGCAGGTTAGACAATTAGACTCAACG	edinB_51	AB057421.1[7482:7501:r]	GACTGAATCTGGTGTTACAG
	edinC	Epidermal cell differentiation inhibitor C	edinC_11	AP003088.1 [1810:1839:r]	ACTTATATCACCTTGACTAGACCTTAATGG	edinC_51	AP003088.1[1755:1776]	TGCTTATGAGTCTATCTAATCG
VIRULENCE: ARGININE CATABOLITE MOBILE ELEMENT (ACME) LOCUS	arcA-SCC	ACME-locus: arginine deiminase	hp_arcA_611	AE015929.1[102505:102530:r]	TCGTTCTAGCAAGTTACGTGAAACAC	lb_arcA_651_rv	AE015929.1[102460:102479]	CTGTTGGAATAAAGTCCACT
	arcB-SCC	ACME-locus: ornithincarbamoyltransferase	hp_arcB_611	AE015929.1[99281:99307:r]	TGATGAAGGTGTCAAAGGATCTGATGT	lb_arcB_651_rv	AE015929.1[99256:99274]	AGATACCCAAACATCTGTG
	arcC-SCC	ACME-locus: carbamate kinase	hp_arcC_611	AE015929.1[98603:98631:r]	TGTTACGCTAGTAACACAAGTTCAAGTTG	lb_arcC_651_rv	AE015929.1[98571:98590]	AGTAGGGTTATTGAAAGCAG
	arcD-SCC	ACME-locus: arginine/ornithine-antiporter	hp_arcD_611	AE015929.1[101412:101440:r]	CGTTATTGGTTTGATTTCTGTGCTAGTCA	lb_arcD_651_rv	AE015929.1[101381:101398]	CCTTGGGCTAGTACAGTC
VIRULENCE: PROTEASES	aur (consensus)	Aureolysin	hp_aur_613	CP000046.1 [2721001:2721030:r]	TCAAGCAATAGGGAAATCTAAATCAGAACA	lb_aur_651_rv	CP000046.1[2721434:2721453]	CACCGTAGTTATTAACATGC
	aur (other than MRSA252)		hp_aur_611	CP000046.1 [2721468:2721496:r]	GTGAATCATATGACAACCAAGGTAGTCCA	lb_aur_653_rv	CP000046.1[2720967:2720987]	TGTTAAGTATTCCGTTAATGC
	aur (MRSA252)		hp_aur_612	BX571856.1 [2812419:2812446:r]	GTGAGTCTTACGATAACCATGGTAGTCC	lb_aur_652_rv	BX571856.1[2812384:2812405]	CACCATAATGATTTACATGTGT
	splA	Serine protease A	splA_11	CP000046.1 [1921021:1921046:r]	TGTTATTGGTTATCCAAAGGGTGCAC	splA_51	CP000046.1[1920987:1921005]	GTTCCTGTCGATTCAAACA
	splB	Serine protease B	splB_11	CP000046.1 [1920101:1920126:r]	GGTAGCAGTATTGTATATTCAGCGCA	splB_51	CP000046.1[1920073:1920090]	AGGTGATCCAGAGTTTCC
	splE	Serine protease E	hp_splE_611	CP000046.1 [1917590:1917613:r]	CTTTCGTAGAACCAGGCAACTCAG	lb_splE_651_rv	CP000046.1[1917552:1917572]	ACCTACAACTTCGTATTTACT
	sspA	Glutamylendopeptidase	hp_sspA_611	CP000046.1 [1063762:1063789:r]	ACAGATACAACGAATGGTCATTATGCAC	lb_sspA_651_rv	CP000046.1[1063730:1063748]	AGTAGGTGCTTCAACTTGA
						lb_sspA_653_rv	CP000046.1[1063034:1063053]	GTCTGAATTATTGGTATCGC
						lb_sspA_652_rv	BA000017.4[1097992:1098012]	TGTCTGAATTATTGTTATCGC
	sspB	Staphopain B, protease	hp_sspB_611	CP000046.1 [1062809:1062834:r]	CCAAAGCCGATTCACACTCTAAACAG	lb_sspB_651_rv	CP000046.1[1062777:1062797]	GGTACTTTGTCACTCTTAACA
			hp_sspB_612	CP000046.1 [1062120:1062149:r]	TGCACATGATATTATGCGTACATTATACCC	lb_sspB_652_rv	CP000046.1[1062098:1062116]	AAGGTCTTGCTCACTTACT
	sspP (consensus)	Staphopain A (staphylopain A), protease	hp_sspP_611	CP000046.1 [2034882:2034908]	TGGCAATAATGTAACGCAACTAAAGCA	lb_sspP_651_rv	CP000046.1[2034918:2034936:r]	ACTAGTTGGCATAGTGACA
	sspP (other than ST93)		hp_sspP_612	CP000046.1 [2035388:2035416]	GGGATAATGGTTTTATGACTCAAGATGCT	lb_sspP_652_rv	CP000046.1[2035421:2035442:r]	TTGGATACTGGAATAACATTGT
VIRULENCE : STAPHYLOCOCCAL SUPERANTIGEN/ENTEROTOXIN-LIKE GENES (SET/SSL)	setC	Staphyl. exotoxin-like protein (=setC)	setC-MW0345_11	CP000046.1 [446394:446420]	GAGAACATTTGCCTAAAGGTAACATCG	setC-MW0345_51	CP000046.1[446441:446462:r]	GCGACTCTAATGTATATTTACC
	set6_var1_11	Staphylococcal superantigen-like protein 1	set6-var1_11	CP000046.1 [470653:470680]	TGTGTTTATCCTTAGAGAAGGTGACAGT	set6-var1_51	CP000046.1[470687:470707:r]	ACCAATTGAGTAATTTGTTGC
	set6-var2_11		set6-var2_11	BX571856.1 [452856:452881]	TGTGTTTGTCGTTAGAGAAGGAAACG	set6-var2_51	BX571856.1[452890:452909:r]	CCAATCGAATGATTATCAGC
	set6-var1_12		set6-var1_12	BA000017.4 [467359:467382]	GAGAACGTGCAATCAAACAACACG	set6-var1_52	CP000046.1[470893:470911:r]	TTGACCTTGTTTAAGACCA
	set6-var2_12		set6-var2_12	BA000033.2 [429731:429757]	AGCAATTAATTAGTCAAAGTGGCTTGT
	set6-var4_11		set6-var4_11	CP000046.1 [470856:470879]	GAGAACGTGCGATTAAACAACACG
	ssl01-RF122		hp_ssl01_611	AJ938182.1 [412017:412045]	AGATATATTTGTCGTTAGGGAAGGTGACA	lb_ssl01_651_rv	AJ938182.1[412058:412076:r]	CCACCAATTGAGTAATTCG
	ssl01/set6 (COL)		set6-var1_11	CP000046.1 [470653:470680]	TGTGTTTATCCTTAGAGAAGGTGACAGT	set6-var1_51	CP000046.1[470687:470707:r]	ACCAATTGAGTAATTTGTTGC
	ssl01/set6 (Mu50+N315)		set6-var1_12	BA000017.4 [467359:467382]	GAGAACGTGCAATCAAACAACACG	set6-var1_52	CP000046.1[470893:470911:r]	TTGACCTTGTTTAAGACCA
	ssl01/set6 (MW2+MSSA476)		set6-var2_11	BA000033.2 [429731:429757]	TGTGTTTGTCGTTAGAGAAGGAAACG
	ssl01/set6 (MRSA252)		set6-var2_12	BX571856.1 [452856:452881]	AGCAATTAATTAGTCAAAGTGGCTTGT	set6-var2_51	BX571856.1[452890:452909:r]	CCAATCGAATGATTATCAGC
			set6-var4_11	CP000046.1 [470856:470879]	GAGAACGTGCGATTAAACAACACG
	ssl01/set6 (RF122)		hp_ssl01_611	AJ938182.1 [412017:412045]	AGATATATTTGTCGTTAGGGAAGGTGACA	lb_ssl01_651_rv	AJ938182.1[412058:412076:r]	CCACCAATTGAGTAATTCG
	ssl02/set7	Staphylococcal superantigen-like protein 2	set7-var1_11	CP000046.1 [471582:471608]	GCAAAGATAAGCAACATTATCATACGG	set7-var1_51	CP000046.1[471646:471665:r]	CACCTTCAAATCTCTTATCC
	ssl02/set7 (MRSA252)		set7-var2_11	BX571856.1 [453788:453814]	GCAAAGATAAGGAACACTATCATACGG
	ssl03/set8, probe 1	Staphylococcal superantigen-like protein 3	set8_11	CP000046.1 [472456:472481]	GCAATGATAAACATAACAGCAGGTGC	set8_51	CP000046.1[472502:472520:r]	TCTTGTCTTGTGTTAGCTG
	ssl03/set8, probe 2		hp_ssl03_611	AJ938182.1 [413800:413827]	AGCAATGATAAACATAACAACAGGTGCA
	ssl03/set8 (MRSA252, SAR0424)		set-SAR0424_11	BX571856.1 [454824:454850]	GGAACAACTCAGTCTTTACCAAATGCA
	ssl04/set9	Staphylococcal superantigen-like protein 4	set9-var1_11	CP000046.1 [474254:474283]	GGAGTACATAGGAATGTCGATGTATTTGTC	set9-var1_51	CP000046.1[474328:474349:r]	ACTATTACTCTTTGTGATACCA
			set9-var1_12	CP000046.1 [474511:474537]	CGGTAACGTTGGTTCAGGTAAAATTGT	set9-var1_52	CP000046.1[474556:474575:r]	ATTCAAACGTGTACTTTCCA
	ssl04/set9 (MRSA252, SAR0425)		set-SAR0425_11	BX571856.1 [456040:456064]	ACATCGCCTTCACCAAATGTACAAC	set-SAR0425_51	BX571856.1[454869:454886:r]	TGTTACACTTGGTGTTGG
			set-SAR0425_12	BX571856.1 [455386:455412]	TGTACGGTAATATTGGTTCAGGAACAA	set-SAR0425_52	BX571856.1[456703:456721:r]	ATTCAAACGTGTACTTCCC
	ssl05/set3, probe 1	Staphylococcal superantigen-like protein 5	set3-var1_11	BA000017.4 [470660:470688]	CCAAGATTTCAAATCAAGAGAGATGAAGG	set3-var1_51	BA000017.4[470703:470720:r]	AGTGTACTCTACCGTACG
	ssl05/set3, (RF122, probe-611)		hp_ssl05_611	AJ938182.1 [415143:415170]	GGAACAATAACATCAACGCATCAAACTG	lb_ssl05_651_rv	CP000253.1[393062:393084:r]	TTCATATTTTGCTTTATGTTCAC
	ssl05/set3_probe 2 (612)		hp_ssl05_612	BA000017.4 [470300:470327]	GGAACAATAACGTCATTGCATCAAACTG	lb_ssl05_652_rv	BA000017.4[470338:470359:r]
	ssl05/set3 (MRSA252)		set3-var2_11	BX571856.1 [457227:457253]	GGTTATAACATCAACGGCTCAAACTGT	set3-var2_51	BX571856.1[457263:457284:r]	TTCATATTTTGATTCATGTTCG
	ssl06/set21	Staphylococcal superantigen-like protein 6	set21_11	BA000033.2 [435210:435237]	ACTACTATAGCAAGCCAAGTATAGAGTT	set21_51	BA000033.2[435244:435264:r]	TGTAGATGGTCTGTATAGACA
	ssl06 (NCTC8325+MW2)		hp_ssl06_611	BX571857.1 [433755:433784]	AGCTAAAGCAACATTAGTATTGGGATTGTT	lb_ssl06_651_rv	BA000033.2[435132:435153:r]	TGACTTTCTGTTGTTATTACAC
						lb_ssl06_652_rv	CP000253.1[394288:394308:r]	TGTCTATACAAACCATCAAGA
	ssl07/set1	Staphylococcal superantigen-like protein 7	set1-var4_11	BA000017.4 [471560:471589]	TGAATTCAGTAATATTAGTGGTAAGGTTGA	set1-var1_51	BA000017.4[471600:471617:r]	GCGTACAACGTTAGAACC
	ssl07/set1 (MRSA252)		set1-var1_11	BX571856.1 [458486:458515]	CGAATATAGTAATGTTAGTGGTAAGGTTGA
	ssl07/set1 (AF188836)		set1-var2_11	AF188836.1 [165:194]	TGAATATAGTAATATTAGCGGTAAGGTTGA
	ssl08/set12_probe 1	Staphylococcal superantigen-like protein 8	set12_11	BA000017.4 [472594:472621]	TGAGTTAACAAATGTTAGTGGCCAAAGT	set12_51	BA000017.4[472624:472644:r]	ACGTTAGAGTCATAATAACCT
	ssl08/set12_probe 2		hp_ssl08_611	AJ938182.1 [417435:417464]	TGAGTTAACAAATGTTAGTGGACAAAGTCA	lb_ssl08_651_rv	AJ938182.1[417465:417488:r]	AAAACGTTAGTCTCATAATAATCT
	ssl09/set5_probe 1	Staphylococcal superantigen-like protein 9	set5-var1_11	CP000046.1 [475126:475152]	CGAAAGTAGAACTTGATGAGACACAAC	set5-var1_51	CP000046.1[475171:475191:r]	CAGAATAGTATTGATGTAGCA
	ssl09/set5_probe 2		hp_ssl09_611	CP000046.1 [475125:475151]	GCGAAAGTAGAACTTGATGAGACACAA
	ssl09/set5 (MRSA252)		set5-var2_11	BX571856.1 [459446:459472]	CGAAAGTAAAGTTGGATGAAACACAAC	set5-var2_51	BX571856.1[459498:459519:r]	GCTTTCTTGAGAATAGTAATCT
	ssl10/set4	Staphylococcal superantigen-like protein 10	set4-var1_11	CP000046.1 [476429:476457]	CACGATATATTTTATACTGTTGGTGGTGT	set4-var1_51	CP000046.1[476474:476491:r]	ACTGACAACTCCAGATGT
	ssl10 (RF122)		set4-var2_11	BX571856.1 [460746:460772]	CACGACATATCATATACTGTTGGTGGT	set4-var2_51	BX571856.1[460783:460800:r]	AGCCGGATGTTTTATTGG
	ssl10/set4 (MRSA252)		hp_ssl10_611	AJ938182.1 [419736:419765]	GCATGACATATTTTATACTGTTAGTGGCGT
	ssl11/set2 (COL)	Staphylococcal superantigene-like protein 11	set2-var4_11	CP000046.1 [480340:480368]	CGTTCTTTGAGTATACAAATCAGTCAGGA	set2-var4_51	CP000046.1[480377:480395:r]	AAACGTCACTTTTCCTTCC
	ssl11+set2 (Mu50+N315)		set2-var3_11	BA000017.4 [478916:478945]	TGTTAAAGATGATGACGAAGTTTCTAATGT	set2-var3_51	BA000017.4[478947:478967:r]	TTCTCTTACTACAAACACGTC
	ssl11+set2 (MW2+MSSA476)		set2-var1_11	BA000033.2 [443788:443816]	AGGTTTAAGGACGATGAAGATTATGAAGG	set2-var1_51	BA000033.2[443857:443879:r]	CCACCAATTGATATATTATCTGC
	ssl11+set2 (MRSA252)		set2-var2_11	BX571856.1 [464936:464964]	GGTCTAGAAATAACTAAACCAACAGGACA	set2-var2_51	BX571856.1[464979:464999:r]	TTCTATAAGTTTCTGCTTGTC
	setB3		setB-SA1178_11	CP000046.1 [1182940:1182967:r]	GACAAAGATACTGATCAGTTATGGTGGT	setB-SA1180	CP000046.1[1184540:1184558]?	ATCAGATGAAGTAGCTGCT
	setB3 (MRSA252)		setB-SAR1139_11		ACCATAACTGGCTAGTGTCTTCGTC	setB-SA1179_51	CP000046.1[1183717:1183736]	TTTATCGTTAGATGTTGCTG
	setB2		setB-SA1179_11	CP000046.1 [1183750:1183777:r]	TGCATTATCTCAAGAAACGTTTACTGGT	setB-SAR1140_51	BX571856.1[1185730:1185749]	GGATTCGGAAATCAACTTCC
	setB2 (MRSA252)		setB-SAR1140_11	BX571856.1 [1185785:1185812:r]	AGCAGGAACATTTATTGGCGAATATCAA	setB-SA1178_51	CP000046.1[1182916:1182934]	CACCTGTAAATGTCTCTCT
	setB1		setB-SA1180_11	CP000046.1 [1184568:1184596:r]	TGGACTTATGATGAAACATTTACTGGTGG
CAPSULE AND BIOFILM-ASSOCIATED GENES	capH1	Capsular polysaccharide synthesis enzyme				lb_capH1_651_rv	U10927.2[19210:19230:r]	ACAATACAATTGTGATGATGC
	capJ1	O-antigen polymerase	hp_capH1_611	U10927.2 [19165:19192]	GTTTCCTAGTGAATTAGAGGGATTACCG	lb_capJ1_651_rv	U10927.2[21367:21385:r]	CCATTTCCTATTGCTTCCA
	capK1	Capsular polysaccharide biosynthesis protein	hp_capJ1_611	U10927.2 [21322:21350]	TGTATATTCAACCAAGTTTAACAGAGGGA	lb_capK1_651_rv	U10927.2[22490:22508:r]	TCTAGTTCGCCTTCTTTGT
	capH5	Capsular polysaccharide synthesis enzyme	hp_capK1_611	U10927.2 [22439:22466]	CAGTGCGTAATCAATATGCTTCTTCTGA	lb_capH5_651_rv	CP000046.1[161160:161180:r]	GTCAAATCGCTTCTTAATCAC
	capJ5	O-antigen polymerase	hp_capH5_611	CP000046.1 [161120:161144]	TGTAGGAGCATATGAGGTTGTTGGT	lb_capJ5_651_rv	CP000046.1[163216:163233:r]	CCTCTTCCAGAAGTACCT
			hp_capJ5_611	CP000046.1 [163178:163206]	ACATTTTCATATCTACAAGGTGGAACACT	lb_capJ5_652_rv	CP000046.1[163316:163337]	GGAAATATACCACATAACATCA
	capK5	Capsular polysaccharide biosynthesis protein	hp_capJ5_612	CP000046.1 [163344:163373:r]	ACCCTAATAAGCCAAATGATAGAATCAACT	lb_capK5_651_rv	CP000046.1[164576:164595:r]	GTAATGTTATTGATGCGTGT
	capH8	Capsular polysaccharide synthesis enzyme	hp_capK5_611	CP000046.1 [164536:164564]	TCAATGCAGTGAGTATTATGATCCAAACT	lb_capH8_651_rv	BX571856.1[176544:176565:r]	TGTTCCAAAATATTGCATATGG
	capI8	Capsular polysaccharide biosynthesis protein	hp_capH8_611	BX571856.1 [176513:176541]	TGATAAAGGAACTGGCAAATGATTCAAGG	lb_capI8_651_rv	BX571856.1[178195:178214:r]	TCACTTCTAACGAATGACTC
			hp_capI8_612	BX571856.1 [178269:178298]	CGACACCATTAATCACATTGATTTCTATGA	lb_capI8_652_rv	BX571856.1[178312:178332:r]	CCTGGGATAATAGCTATAACA
	capJ8	O-antigen polymerase				lb_capJ8_651_rv	BX571856.1[178809:178826:r]	CCCAATTCTACTCCTGGT
	capK8	Capsular polysaccharide biosynthesis protein	hp_capJ8_611	BX571856.1 [178770:178800]	AGGGAATTATAGTTGGATTGGAATGAACTCA	lb_capK8_651_rv	BX571856.1[179021:179045:r]	TGAATATAGTCTTGTAATAATTGGG
			hp_capK8_611	BX571856.1 [178990:179017]	GCATCGCTCAAGTCATATTAATCATCAC	lb_capK8_652_rv	BX571856.1[179958:179980:r]	TGTAATACAATCACAGAAAGTGA
	icaA	Intercellular adhesion protein A	hp_capK8_612	BX571856.1 [179930:179956]	TGTTATAAGGCTGATTGTATCAACGGT	lb_icaA_651_rv	CP000046.1[2764412:2764432:r]	CCAACTTACAAATATGAGTCC
	icaC	Intercellular adhesion protein C	hp_icaA_611	CP000046.1 [2764366:2764391]	AGTCGCACTCTTTATTGATAGTCGCT	lb_icaC_651_rv	CP000046.1[2766392:2766410:r]	CTGGTAACGTTCCAATAGT
	icaD	Biofilm PIA synthesis protein D	hp_icaC_611	CP000046.1 [2766355:2766384]	GCTACTTATTTTGTGTTTATTGCGTTAGCA	lb_icaD_651_rv	CP000046.1[2764728:2764750:r]	TGCCCATAGTTTCAAATATATCT
	bap	Surface protein involved in biofilm formation	hp_icaD_611	CP000046.1 [2764671:2764700]	TGACGAAAGTATCAATACAATACGTGTTGC	lb_bap_651_rv	AY220730.1[7869:7891:r]	TGAATCAATTGCAATAGTATAGG
ADHESION FACTORS/MSCRAMM GENES	bbp (consensus)	Bone sialoprotein-binding protein	hp_bap_611	AY220730.1 [7832:7860]	ACATTCTCAGTGTCAATTCCAAATTCACC	lb_bbp_654_rv	CP000046.1[640459:640476:r]	GCTTCTTGGTTCCCTAGA
	bbp (COL+MW2)		hp_bbp_614	CP000046.1 [640403:640431]	AGAAAGTATACTGTAGGAACTGCATCGAT	lb_bbp_655_rv	BX571856.1[621919:621939:r]	TCTTTATCTTCAGCTGTAGTG
	bbp (MRSA252)		hp_bbp_616	CP000046.1 [642547:642573]	TGAGCCAGGAATCAAAGATGTTAAGGT	lb_bbp_653_rv	BX571856.1[621266:621285:r]	GTGTAACCTGCATATGATGA
	bbp (Mu50)		hp_bbp_613	BX571856.1 [621217:621242]	AGCAGTTCAACAGGGTGTAAGAATGA	lb_bbp_657_rv	BA000017.4[638483:638502:r]	GGGTCTTGATAATCAACAGA
			hp_bbp_617	BA000017.4 [638429:638457]	ACTAGTTTGAATTTAACGTTTGCAACAGC	lb_bbp_652_rv	AJ938182.1[578305:578327:r]	CAATAGGCTTTTGATATTCAACA
	bbp (RF122)					lb_bbp_651_rv	AM076252.1[37:59:r]	GCTTTGACCTTATTATCAATTGT
	bbp (ST45)		hp_bbp_612	AJ938182.1 [578264:578291]	ACATTTGGTACAGCAGACAAAGAAACAA	lb_bbp_656_rv	CP000046.1[642598:642620:r]	CAGTAGTAGTTGTACCAATAACT
	clfA (consensus)	Clumping factor A	hp_bbp_611	AM076252.1 [3:31]	TGATGGCGAAGAAATTGAATATGACTCAG	lb_clfA_651_rv	CP000046.1[881192:881211:r]	GCTGATTCATTGTTTGAAGG
	clfA (COL+RF122)		hp_clfA_611	CP000046.1 [881138:881166]	TCTACAAATGCGGAAAATGTTTCAACAAC	lb_clfA_652_rv	CP000046.1[882220:882241:r]	TGATCCGTTATTAAATGCTACT
	clfA (MRSA252)		hp_clfA_612	CP000046.1 [882182:882210]	TCGAATATAATTTGGCGCTCTATGTCATG
	clfA (Mu50+MW2)		hp_clfA_613	BX571856.1 [889789:889814]	TTGGCGATCAATGTCATGGGATAATG
	clfB (consensus)	Clumping factor B	hp_clfA_614	BA000017.4 [888713:888737]	TGGAGATCTATGTCATGGGACAACG	lb_clfB_651_rv	CP000046.1[2713215:2713233]	GGTTTACTAGTTCCTTGCG
	clfB (COL+Mu50)		hp_clfB_611	CP000046.1 [2713245:2713275:r]	CATTAGATTTACCACAATCATCACCACAAAC	lb_clfB_652_rv	CP000046.1[2712249:2712271]	TCAACATTTTCTTGAATAACCTG
	clfB (MW2)		hp_clfB_612	CP000046.1 [2712297:2712328:r]	ACATATGTAGTATTAGTAGAAGGGCATTACGA	lb_clfB_654_rv	AM075915.1[1125:1146:r]	CAACATTTTCTTGAATGACTTG
	clfB (RF122)		hp_clfB_613	AM075901.1 [1069:1098]	CGTATGTCGTTTTAGTCGAAGGTCATTATG	lb_clfB_653_rv	BX571856.1[2803198:2803221]	GTCAATATTTTCTTGAATAACCTG
	cna	Collagen-binding adhesin	hp_clfB_614	AJ938182.1 [2647736:2647765:r]	CGTATGTCGTTTTAGTTGAAGGTCACTATG	lb_cna_651_rv	BX571856.1[2879853:2879871]	GAACCGTAACATTCGTTGA
	ebh (consensus)	Cell wall associated fibronectin-binding protein	hp_cna_611	BX571856.1 [2879879:2879905:r]	TGACAAAGTAGCTACGATAACATCTGG	lb_ebh-3prime_651_rv	CP000046.1[1483793:1483813]	CCTCATCTACAATTTGTTGGA
	ebpS_probe 612	Cell surface elastin binding protein	hp_ebh-3prime_611	CP000046.1 [1483834:1483860:r]	AGATGGATTTAAAGGTCGCATCGATCA	lb_ebpS_652_rv	CP000046.1[1561245:1561268]	TTTACAGAATCATTATCATGTTCA
	ebpS_probe 614		hp_ebpS_612	CP000046.1 [1561514:1561541:r]	TCAAGTCGAATCATCACACAGTACTGAA	lb_ebpS_653_rv	CP000046.1[1560784:1560801]	TGTTTAATGCCATGCCTC
	ebpS (01-1111)		hp_ebpS_614	CP000046.1 [1560815:1560839:r]	TGCAGCTGTACTAATTATCGGTGCA
	ebpS (COL)		hp_ebpS_611	AM075954.1 [148:172]	TCAAGTCGAATCATCAGCGCATAGT	lb_ebpS_651_rv	CP000046.1[1561493:1561511]	TTGATGGCTAGGTTCTTGA
	eno	Enolase	hp_ebpS_613	CP000046.1 [1561278:1561303:r]	ACAACAGGTGCTAACCAATCAGAAAC	lb_eno_651_rv	CP000046.1[870526:870544:r]	GTAGTCAACTTGTTCTGCA
	fib	Fibrinogen binding protein (19 kda)	hp_eno_611	CP000046.1 [870472:870501]	CCTTCGAACTTACTGTAGTCATATACACCA	lb_fib_651_rv	CP000046.1[1177131:1177148:r]	AGTTGACTGCCTTTTGTG
	fib (MRSA252)		hp_fib_611	CP000046.1 [1177103:1177127]	ACACATACTGTCAGTGCACACAGAA
	fnbA (consensus)	Fibronectin-binding protein A	hp_fib_612	BX571856.1 [1178081:1178105]	ACACATACTGTGAGCGCACATAGAA	lb_fnbA_652_rv	CP000046.1[2571555:2571576]	AGTTTGTACAGTTTTAGGATCA
	fnbA (COL)		hp_fnbA_615	CP000046.1 [2570812:2570840:r]	GACATTGATTACCACACAGCTATAGATGG	lb_fnbA_655_rv	CP000046.1[2570764:2570784]	TCCGTTTCTTCTATTGTTTCA
	fnbA (MRSA252)		hp_fnbA_612	CP000046.1 [2571598:2571624:r]	TGAAGATAAGGTTGATGTAACGGCTGA	lb_fnbA_653_rv	BX571856.1[2662290:2662308]	CGATTTTCAGGGTATCCAG
	fnbA (Mu50+MW2)		hp_fnbA_613	BX571856.1 [2662314:2662342:r]	GGTACGAGTGAAGTGAACTTTAGAACTCA	lb_fnbA_651_rv	BA000017.4[2644388:2644409]	TGTTTCAATTGATCCATTTACA
	fnbA (RF122)		hp_fnbA_611	BA000017.4 [2644424:2644451:r]	ACCAGTTGTTTATAATCCAGGTGTTAGC	lb_fnbA_654_rv	AJ938182.1[2510030:2510048]	ACGTTGTTCAGGATATCCA
			hp_fnbA_614	AJ938182.1 [2510055:2510084:r]	TGGAACAAACGAAGTGAATTTTAGAACACA	lb_fnbA_656_rv	AM076033.1[1356:1379:r]	GAATCAGTTTCTTCTATTGTTTCA
	fnbB (COL)	Fibronectin-binding protein B				lb_fnbB_657_rv	CP000046.1[2567809:2567829]	CAATTATCTCTAACTCCACCT
	fnbB (COL+Mu50+MW2)		hp_fnbB_614	CP000046.1 [2567853:2567879:r]	GTTAAATTGGGTGAGACTACGGTTAGC	lb_fnbB_658_rv	CP000046.1[2567156:2567173]	CTTCTGCATGACCTTCTG
	fnbB (Mu50)		hp_fnbB_616	CP000046.1 [2567182:2567212:r]	AGCCAATTGATTTTGAATATCATACAGCTGT	lb_fnbB_653_rv	BA000017.4[2640421:2640441]	ACTTTTTCAGTCACATCTTCA
	fnbB (MW2)		hp_fnbB_611	BA000017.4 [2640460:2640489:r]	TGAATTAGCTGAAAGTGTTTATGCAAAGCT	lb_fnbB_654_rv	BA000017.4[2640538:2640560]	TGTTTATATCCAGATGTTACTTG
	fnbB (ST15)		hp_fnbB_613	BA000033.2 [2578791:2578820:r]	CGTCTATGCTAACACAAATGATCAAGAGAA	lb_fnbB_656_rv	AM076068.1[893:912:r]	CACTCATGTCATTGGTAACA
	fnbB (ST45-2)		hp_fnbB_612	AM076087.1 [758:783]	GTCGTTAACTTCTGTGACCGTTACTG	lb_fnbB_651_rv	AM076087.1[905:925:r]	ACTTTGTTAGTCACATCTTCA
			hp_fnbB_615	AM076078.1 [866:893]	GGAAAGTGTGTTTGCTGATTTAAGCAAA	lb_fnbB_652_rv	AM076079.1[914:933:r]	CTTTCTCAGTCACATCTTCA
						lb_fnbB_655_rv	AM076078.1[900:920:r]	GCTTGTGATATCCTCATACTG
	map (COL)	Major histocompatibility complex class II analog protein (= extracellular adherence protein, eap)				lb_map_652_rv	CP000046.1[2062965:2062984]	CTGCTTTCAAATCGATAACT
	map (MRSA252)		hp_map_611	CP000046.1 [2063009:2063037:r]	AGACTATCGAAGCAAGCGAAATATACTGT	lb_map_651_rv	BX571856.1[2123618:2123636]	TGCTTTCAAATCGACAACT
	map (Mu50+MW2)		hp_map_613	BX571856.1 [2123661:2123688:r]	GACTTTCTAAGCAAGCAAAATACACGGT	lb_map_653_rv	BA000017.4[2082185:2082206]	CCTGATTTCAAATCGATAACTC
			hp_map_612	BA000017.4 [2082228:2082252:r]	TCAAAGCAAGCGGAATATACGGTTC
	sasG (COL+Mu50)	Staphylococcus aureus surface protein G	hp_sasG_613	CP000046.1 [2562368:2562396:r]	CCAACAGATTTAGGGGTATCAGAGGTAAC	lb_sasG_651_rv	CP000046.1[2562772:2562794]	TGTAGTTGGATTCTCAATATTGT
	sasG (MW2)		hp_sasG_612	BX571857.1 [2552889:2552918:r]?	CAGAGGATCTAAAGGTATCTGAAGTCACTC	lb_sasG_652_rv	CP000046.1[2562337:2562358]?	ACCATTACTTTCATTACCAACA
	sasG (other than MRSA252+RF122)		hp_sasG_611	CP000046.1 [2562815:2562842:r]	GCTCACTAATGTATTTGGGAACTCAACA	lb_sasG_653_rv	BA000033.2[2573526:2573543]	AATGCTCCTGTCAATTCG
	sdrC (consensus)	Ser-Asp rich fibrinogen-/bone sialoprotein-binding protein C				lb_sdrC_651_rv	CP000046.1[632900:632919:r]	GGTGATTGCATGTTACTACT
	sdrC (B1)		hp_sdrC_613	CP000046.1 [633257:633283]	ACAATCGATGATTCTGTTAAAGAGGGC	lb_sdrC_652_rv	AM076155.1[1039:1061:r]	TGCTGTAAGTAATATCAAATTGA
	sdrC (COL)		hp_sdrC_612	AM076155.1 [1009:1036]	TGACACTTCAAAGCTTACAGACGTAACT	lb_sdrC_653_rv	CP000046.1[633304:633322:r]	TGGACGGAAATATTGACCA
	sdrC (Mu50)		hp_sdrC_615	CP000046.1 [633866:633892]	ACAGCTACAGTCGATTTAATGAAAGGC	lb_sdrC_655_rv	CP000046.1[633915:633933:r]	GCAACTTGTTGAATGATGT
	sdrC (MW2+MRSA252+RF122)		hp_sdrC_614	BA000017.4 [630748:630774]	GACGGCGACAGTAGATTTATTGAATGG	lb_sdrC_654_rv	BX571856.1[617128:617145:r]	GGACGGAAATACTGTCCA
	sdrC (other than MRSA252+RF122)		hp_sdrC_616	BX571856.1 [617689:617717]	GACTGCAACAGTTGATTTAATGAATGGTC
ADHESION FACTORS/MSCRAMM GENES	sdrD (consensus)	Ser-Asp rich fibrinogen-/bone sialoprotein-binding protein D	hp_sdrC_611	CP000046.1 [632858:632886]	CCTAAAGTGACAATGAGTGATAGTGCAAC	lb_sdrD_652_rv	CP000046.1[637025:637046:r]	TTTCTTTATTTCCAACATGTGA
	sdrD (COL+MW2)		hp_sdrD_614	CP000046.1 [637654:637681]	TCCAAACTTACCTAATGGAGATTACCGT	lb_sdrD_654_rv	CP000046.1[637691:637712:r]	CATAACCTTTTGGTAAGTTTGA
	sdrD (Mu50)		hp_sdrD_612	CP000046.1 [636995:637020]	TCAATTGGATCAGCGTTCACTGAAAC	lb_sdrD_655_rv	AM076208.1[854:875:r]	CATAACCTTGTGGTAAATTTGA
	sdrD (other)		hp_sdrD_613	BA000017.4 [633896:633924]	TCAATAGGATCAGCTTTTACAGAGACAGT	lb_sdrD_653_rv	BA000017.4[633928:633948:r]	TCTTCAACATTTCCTACATGA
			hp_sdrD_611	AM076221.1 [157:186]	TTCTATAGGTTCAGCATTTACTGAAACTGT	lb_sdrD_651_rv	AM076221.1[195:212:r]	GGTCTTCTGCATTACCTG
	vwb (consensus)	van Willebrand factor binding protein				lb_vwb_651_rv	CP000046.1[883877:883899:r]	ATTCAGGATTATCAAATCTTTCA
	vwb (COL+MW2)		hp_vwb_615	CP000046.1 [884859:884884]	AGTCATGATTTCACAACAACGCATCA	lb_vwb_656_rv	CP000046.1[884895:884914:r]	TTATGCGTGTGATTTGAAGT
	vwb (MRSA252)		hp_vwb_612	CP000046.1 [883836:883864]	AGCTTGGATGATTTAATATGGTCCTTTCC	lb_vwb_653_rv	BX571856.1[891952:891972:r]	TCTTTTGAAAATTCTTCACGA
	vwb (Mu50)		hp_vwb_613	BX571856.1 [891899:891927]	CTGGGATTAACACACGAAAGATATGAGTC	lb_vwb_654_rv	BA000017.4[890960:890980:r]	AACTTTAATGCCATAGTCTGA
			hp_vwb_614	BA000017.4 [890919:890947]	CCAGAGAGTATACCAGCATTAACTAGTGA	lb_vwb_655_rv	BA000017.4[891393:891412:r]	TGCGTATGATTTGAAGTTGT
	vwb (RF122)					lb_vwb_652_rv	AJ938182.1[821064:821083:r]	CAGGTTCATCATATCCATCA
IMMUNODOMINANT ANTIGEN B	isaB	Immunodominant antigen B	hp_vwb_611	AJ938182.1 [821019:821046]	AGATAGTCTTCGAACAGTTATGTGCACA	lb_isaB_651_rv	CP000046.1[2722835:2722853]	CTGTTACTTCGACAACTCT
	isaB (MRSA252)		hp_isaB_611	CP000046.1 [2722864:2722888:r]	AGACATTAGGCATCTGGTTTGTCGT	lb_isaB_652_rv	BX571856.1[2813775:2813793]	CTGTAACTTCAACCACTCT
DEFENSIN RESISTANCE	mprF (COL+MW2)	Defensin resistance protein	hp_isaB_612	BX571856.1 [2813801:2813828:r]	AGTCATTAGGCATTTGGTTTGTTGTTGA	lb_mprF_651_rv	CP000046.1[1407519:1407542:r]	TTTTGTATAACCTTGTTCTTTACT
	mprF (Mu50+MRSA252)		hp_mprF_611	CP000046.1 [1407488:1407518]	GGATGGTCTATACTTGCATATGTTACTTTGG
TRANSFERRIN BINDING PROTEIN	isdA (consensus)	Transferrin-binding protein	hp_mprF_612	BA000017.4 [1442171:1442201]	TGGATGGATTATACTTGCACATGTTACTTTG	lb_isdA_651_rv	CP000046.1[1148500:1148518]	CGGTTTAACATTGTTTGGT
	isdA (MRSA252)		hp_isdA_611	CP000046.1 [1148523:1148547:r]	GCAATTCCTACATTAGCTGACGCAG	lb_isdA_653_rv	BX571856.1[1149379:1149401]	TCACTACTTACAACTTTTGTAGT
	isdA (other than MRSA252)		hp_isdA_612	BX571856.1 [1149423:1149447:r]	AGTTAAACCTGCTGTAACTGCACCA	lb_isdA_652_rv	CP000046.1[1148360:1148382]	TCAGTACTTACAACTTTAGTAGA
			hp_isdA_614	CP000046.1 [1148394:1148422:r]	ACCTACTGTAACTACAACAAGCAAAGTTG	lb_isdA_654_rv	AY175448.1[298:320:r]	TCAGTACTTACAACTTTTGTAGT
PUTATIVE TRANSPORTER	lmrP (other than RF122)	Hypothetical protein, similar to integral membrane protein LmrP				lb_lmrP_651_rv	CP000046.1[181530:181547:r]	CACAATTGATGTGACCCA
	lmrP (other than RF122)		hp_lmrP_611	CP000046.1 [181497:181522]	GATGGTGATAATGCTTGTGTTCATGG	lb_lmrP_653_rv	CP000046.1[182214:182234:r]	ACAACTAATAAGCCAAACTGA
	lmrP (RF122)		hp_lmrP_613	CP000046.1 [182184:182210]	TGTTGGCTATAGTGGTCTAACCTATCT	lb_lmrP_652_rv	AJ938182.1[140655:140672:r]	CCATAGCTGGTTAGAGCT
	lmrP (RF122)		hp_lmrP_612	AJ938182.1 [140620:140646]	CGATGGTTGTTATGTTAGTGCTAATGG	lb_lmrP_654_rv	AJ938182.1[141338:141358:r]	AAGATGAGCAAGCTAAATTGA
TYPE I RESTRICTION MODIFICATION SYSTEM	hsdS1-RF122	Type I site-specific deoxyribonuclease subunit, 1st locus	hp_lmrP_614	AJ938182.1 [141308:141333]	TGTCGGTTATAGTGGAATCACGTATC	lb_hsdS-RF122-1_651_rv	AJ938182.1[317702:317723:r]	TCCATACAATATTATTGGCACA
	hsdS2-ST5+ST8	Type I site-specific deoxyribonuclease subunit, 2nd locus	hp_hsdS-RF122-1_611	AJ938182.1 [317663:317689]	AGGTAAGTTAGGCGCTAAGAAAGATGT	lb_hsdS-COL-1_651_rv	CP000046.1[478988:479006:r]	CTCTATACCAGTGTGTCGA
	hsdS2-MW2+476		hp_hsdS-COL-1_611	CP000046.1 [478949:478977]	AGTGAAATGTCTAAAGACTTCATGGAAGC	lb_hsdS-MW2-1_651_rv	BA000033.2[443035:443058:r]	CAATTGTTTAGTAGTTATTCCAGA
	hsdS2-RF122	Type I site-specific deoxyribonuclease subunit, 2nd locus	hp_hsdS-MW2-1_611	BX571857.1 [441641:441667]	ACAATTGCCACTTCTTGAAGAACAACA	lb_hsdS-RF122-2_651_rv	AJ938182.1[422376:422398:r]	GGAACTTTAAATTGTTCTATGTC
	hsdS2-MRSA252		hp_hsdS-RF122-2_611	AJ938182.1 [422326:422351]	GGAAGAGATATGCAGCAAGTAGCAGA	lb_hsdS-MRSA252-1_651_rv	BX571856.1[463099:463120:r]	CTTTTCCAGTCAGATTATTTGT
	hsdS3-all other than RF122+MRSA252	Type I site-specific deoxyribonuclease subunit, 3rd locus	hp_hsdS-MRSA252-1_611	BX571856.1 [463045:463073]	TCAGGATCGTCGATTGTTAACTTCAAAGA	lb_hsdS-COL-2_651_rv	CP000046.1[1913581:1913598]	TGTTCAGTGAGACAAGGT
	hsdS3-ST8+ST1+RF122		hp_hsdS-CC25_611	CP000046.1 [1913615:1913643:r]	AGCTAAATTAACTCATGCGAACTTATGCA
	hsdS3-Mu50+N315		hp_hsdS-COL-2_611	DQ309452.1 [57:85]	CGAATGGGAAGAAAAGAAGTTAGGGAATC	lb_hsdS-Mu50-2_651_rv	BA000017.4[1935844:1935865]	TCATAAGATGGCAATTTAGTCT
	hsdS3-CC51+MRSA252		hp_hsdS-Mu50-2_611	BA000017.4 [1935888:1935914:r]	ACTGGTACATCACAATTGGTACTCTCA	lb_hsdS-CC51_651_rv	BX571856.1[1983667:1983686]	CACTTAGTGGTTCTGAAACA
	hsdS3-MRSA252		hp_hsdS-CC51_611	BX571856.1 [1983689:1983715:r]	GTCTATGGTACTGGCGGTTATATGACA	lb_hsdS-MRSA252-2_651_rv	BX571856.1[1983003:1983023]	TCAAATTCTACCAAACACAGT
	hsdSx-CC25	Type I site-specific deoxyribonuclease subunit, unknown locus	hp_hsdS-MRSA252-2_611	BX571856.1 [1983034:1983063:r]	CCAATTCAATTGCAATAGTTACAAGAGTCG	lb_hsdS-CC25_651_rv	CP000046.1[1914550:1914567]	GGAGTCTTTCCACTACCT
	hsdSx-CC15		hp_hsdS-CC25_612	CP000046.1 [1914582:1914609:r]	CGAATGGGAAGAGAAGAAGTTAGGGAAT	lb_hsdS-CC15_651_rv	DQ309450.1[1009:1031:r]	ACTTTCATATTAGCAATCATGTC
	hsdSx-etd		hp_hsdS-CC15_611	DQ309450.1 [976:1000]	AGTGCGAAGACATCAGTTGATTCAG	lb_hsdS-etd_651_rv	AB057421.1[2543:2565]	TGCATATTCTTCACTATTAATGC
MISCELLANEOUS GENES	Q2FXC0	Hypothetical protein, located next to serine protease operon	hp_hsdS-etd_611	AB057421.1 [2572:2598:r]	TGAAGGTCATGTCTGTAAGATCTGGTC	lb_Q2FXC0_651_rv	CP000046.1[1922702:1922721:r]	CTGCTAGAATATCCATTGCT
	Q2YUB3	Unspecific efflux/transporter	hp_Q2FXC0_611	CP000046.1 [1922667:1922692]	ACGAGTACGAAACAATCAACGTTACT	lb_Q2YUB3_651_rv	AJ938182.1[2026920:2026937]	AGATAAACCGCCTAAAGC
	Q7A4X2	Hypothetical protein	hp_Q2YUB3_611	AJ938182.1 [2026944:2026969:r]	TGATGGTGGTAGTAGGATTGTTTGGT	lb_Q7A4X2_651_rv	BA000017.4[1953003:1953025:r]	TTCTGTATAAGTTTAGTTCTCGT
HYALURONATE LYASE	hysA1 (MRSA252)	Hyaluronate lyase, first/second locus	hp_Q7A4X2_611	BA000017.4 [1952955:1952984]	TTGACGATTAATGAATTAGAAATGTTGGGT	lb_hysA_652_rv	BX571856.1[1975386:1975408:r]	GATTTTCTCGATATTACGATAGG
	hysA1 (MRSA252+RF122) and/or hysA2 (consensus)		hp_hysA_613	BX571856.1 [1975471:1975495]	AGAAGCCCTAGATTGGATGCACAAA	lb_hysA_651_rv	CP000046.1[2275984:2276004:r]	TGTAACTGGATTCTTTGATGA
	hysA1 (MRSA252+RF122) and/or hysA2 (COL+USA300)		hp_hysA_614	CP000046.1 [2275950:2275980]	TGTCTTCTTAGGAACTGGCATTAAAAGTACT
	hysA2 (all other than MRSA252)	Hyaluronate lyase, second locus	hp_hysA_615	BX571856.1 [1975353:1975381]	ACCTTGAAACTAATTCTTCTCACATGACA	lb_hysA_653_rv	CP000046.1[2274574:2274597:r]	GATTTTCTCAATATTACGATAGGT
	hysA2 (COL+USA300+NCTC8325)		hp_hysA_611	CP000046.1 [2274647:2274673]	AGAAGAAAGTGAAAGATGCCCTTGAGT	lb_hysA_654_rv	CP000046.1[2274687:2274705:r]	TGGTTCTTTTCCATATGCA
	hysA2 (all other than COL+USA300+NCTC8325)		hp_hysA_617	CP000046.1 [2274542:2274572]	CCCTTGAAACTAATTCTTCTCATATGACTCG
	hysA2 (all other than COL+USA300+NCTC8325)		hp_hysA_616	BX571856.1 [2376035:2376064]	AGATTTAGATACGAAGTCTGCGGATATGAC
	hysA2 (MRSA252)		hp_hysA_618	BA000017.4 [2343407:2343437]	AGATTTAGATAACAAGTCTGCGGATATGACT
			hp_hysA_612	BX571856.1 [2376142:2376170]	AGACAAAAGTAAAAGATGCACTTGAGTGG
Monecke S, Coombs G, Shore AC, Coleman DC, Akpaka P, Borg M, et al. A field guide to pandemic, epidemic and sporadic clones of methicillin-resistant Staphylococcus aureus. PLoS One. 2011. doi:10.1371/journal.pone.0017936.
*Monecke S, Jatzwauk L, Müller E, Nitschke H, Pfohl K, Slickers P, et al. Diversity of SCCmec elements in staphylococcus aureus as observed in south-eastern Germany. PLoS One. 2016. doi:10.1371/journal.pone.0162654.
